# Supplementary material for: Orthogonal regulation of phytochrome B abundance by stress-specific plastidial retrograde signaling metabolite
Source: Nat Commun. 2019 Jul 2;10:2904. doi: 10.1038/s41467-019-10867-w (PMC6606753; doi:10.1038/s41467-019-10867-w)
Supplement: Supplementary file 4 — Supplementary Data 1 [file 41467_2019_10867_MOESM4_ESM.xls]

## Sheet: camta3.vs.WT.total.csv
Supplementary Data1: Differential expressed genes in ceh1, ceh1/camta3 comparing to WT
	ceh1/camta3_vs_wt_log2FoldChange	pvalue	padj	ceh1_vs_wt_log2FoldChange	pvalue	padj	WT_1	WT_2	WT_3	camta3_1	camta3_2	camta3_3	camta3_4	cc_1	cc_2	cc_3	cc_4	ceh1_1	ceh1_2	ceh1_3	ceh1_4	ceh1_5
AT3G57260	1.55437	5.82118e-07	4.71678e-05	5.13181	8.31097e-71	9.85865e-68	7.81534	3.72418	4.08766	2.25919	3.78422	0	3.19209	30.0797	17.4014	44.5972	18.3696	443.697	306.146	294.403	286.064	428.079
AT1G02930	3.61283	1.14728e-79	1.66402e-75	5.04461	1.54485e-163	3.29857e-159	25.0091	34.759	33.7232	60.2451	37.8422	26.0784	46.8174	489.631	442.836	505.947	502.539	1416.81	1270.92	1147.27	1241.62	1545.52
AT5G10760	1.62103	7.34889e-07	5.73056e-05	4.94244	5.8907e-60	3.81146e-57	1.56307	2.48278	3.06575	1.50613	1.89211	0.899254	2.12806	23.3953	12.001	18.454	24.9301	252.941	201.891	172.38	190.038	183.187
AT2G26010	4.5541	1.65631e-50	1.20115e-46	4.79015	9.18414e-59	5.60285e-56	14.0676	16.1381	16.3507	17.3205	30.2738	18.8843	29.7929	994.301	659.454	1065.72	1258.32	678.991	1621.74	1204.08	1518.96	675.863
AT5G25250	2.9832	1.58002e-31	3.81944e-28	4.65934	3.92249e-80	8.37529e-77	6.25227	8.68975	11.2411	19.5797	12.2987	12.5896	7.44822	118.648	101.408	106.111	133.835	347.059	437.706	308.606	430.438	334.557
AT2G14560	3.48627	3.48923e-27	3.61484e-24	4.55977	9.67057e-48	3.49976e-45	3.12613	6.20696	6.1315	4.51838	8.5145	3.59702	2.12806	223.927	94.2076	130.716	265.047	478.151	350.826	306.669	403.578	411.688
AT3G50770	1.69806	2.06583e-07	1.81593e-05	4.54631	8.05924e-51	3.30925e-48	1.56307	2.48278	2.04383	6.77757	5.67633	2.69776	8.51225	16.7109	21.0017	18.454	18.3696	136.975	191.134	141.391	155.119	119.554
AT1G13470	2.69311	7.16921e-16	2.1663e-13	4.53197	3.26274e-45	1.05555e-42	1.56307	0	2.04383	0.753064	1.89211	4.49627	1.06403	38.4352	23.4019	58.4377	48.5482	215.126	116.666	103.299	164.52	175.474
AT5G19240	2.31972	3.53155e-15	9.66445e-13	4.44907	4.0777e-57	2.29124e-54	1.56307	6.20696	5.10958	3.01225	7.56845	3.59702	8.51225	53.475	43.8036	46.135	32.8028	189.076	241.607	163.987	204.811	185.115
AT2G18660	2.1893	7.81876e-12	1.40004e-09	4.4337	1.27554e-48	4.86344e-46	4.6892	2.48278	1.02192	3.76532	1.89211	0.899254	1.06403	30.0797	27.0022	39.9837	22.3059	144.538	173.758	156.24	132.959	109.912
AT2G18690	2.38677	3.86964e-17	1.43911e-14	4.39462	7.04274e-60	4.42284e-57	1.56307	6.20696	8.17533	3.76532	2.83817	4.49627	7.44822	48.4617	52.2042	61.5134	43.2997	215.966	253.191	204.661	198.096	180.294
AT2G24850	1.82517	3.30534e-07	2.75521e-05	4.37016	2.19811e-38	4.83856e-36	0	0	0	0.753064	0	0.899254	3.19209	16.7109	13.2011	6.15134	17.0575	104.202	57.092	66.4988	112.142	93.5217
AT1G21250	2.6039	1.69578e-19	7.93408e-17	4.31301	3.46142e-55	1.80264e-52	0	4.96557	8.17533	6.02451	11.3527	7.19403	7.44822	60.1594	39.6032	61.5134	77.4146	211.765	203.546	187.875	185.337	176.438
AT1G21310	2.09665	3.18806e-12	6.08417e-10	4.29028	7.17661e-50	2.89123e-47	15.6307	13.6553	16.3507	19.5797	11.3527	17.0858	24.4727	142.043	55.2045	129.178	104.969	667.227	437.706	477.113	445.212	778.062
AT1G35230	1.59902	2.72717e-06	0.000181444	4.27566	2.39918e-41	6.4034e-39	1.56307	1.24139	2.04383	5.27145	1.89211	4.49627	3.19209	25.0664	10.2008	10.7648	22.3059	131.933	120.803	89.0955	91.3254	139.801
AT1G33960	1.86345	1.06949e-08	1.31456e-06	4.24826	1.95426e-43	5.71607e-41	3.12613	2.48278	5.10958	0.753064	0	4.49627	2.12806	35.093	19.2016	41.5215	20.9938	227.731	138.179	130.415	118.186	180.294
AT1G19610	0.692907	0.00861429	0.110178	4.23044	1.49172e-73	1.9907e-70	14.0676	11.1725	16.3507	9.78983	11.3527	15.2873	19.1526	33.4219	30.0024	19.9918	20.9938	342.017	377.304	389.954	316.953	275.744
AT2G32680	1.43511	2.89179e-05	0.00138424	4.21956	1.92833e-40	4.84396e-38	1.56307	3.72418	0	2.25919	1.89211	2.69776	6.38419	11.6977	15.0012	9.227	15.7454	110.084	126.595	76.8287	102.741	97.3783
AT1G14880	3.81685	1.95834e-29	4.05768e-26	4.2061	5.01412e-37	9.9131e-35	3.12613	11.1725	5.10958	7.53064	11.3527	5.39552	6.38419	441.169	169.214	382.921	489.418	797.479	412.883	321.519	340.456	518.708
AT2G46400	1.48021	2.97349e-05	0.00141641	4.19539	3.34164e-37	6.7953e-35	0	1.24139	1.02192	0.753064	2.83817	0.899254	0	10.0266	9.60078	13.8405	11.809	103.361	76.1227	66.4988	73.1947	80.9879
AT3G47480	1.34367	8.88687e-05	0.00348365	4.1853	5.92666e-40	1.42187e-37	4.6892	1.24139	1.02192	3.76532	5.67633	0.899254	1.06403	16.7109	8.40068	19.9918	13.1211	118.487	129.905	120.085	83.2673	91.5934
AT2G32210	0.494729	0.180858	0.593212	4.17483	6.12091e-36	1.13647e-33	1.56307	2.48278	0	1.50613	0.946056	2.69776	4.25613	10.0266	3.60029	4.6135	1.31211	94.9579	79.4324	68.4357	65.1365	111.84
AT1G65500	1.5283	6.0539e-06	0.000367388	4.14488	5.43865e-40	1.31961e-37	3.12613	2.48278	1.02192	2.25919	3.78422	2.69776	4.25613	13.3688	18.6015	12.3027	15.7454	126.891	124.941	104.59	81.9243	86.7727
AT3G28580	1.48047	1.72167e-05	0.000879262	4.14434	1.15658e-38	2.57242e-36	4.6892	1.24139	0	2.25919	1.89211	0.899254	0	10.0266	11.4009	15.3783	17.0575	100.84	75.2953	84.5762	94.683	96.4141
AT1G21525	1.37813	0.000167239	0.0057989	4.10181	4.06205e-33	6.57068e-31	0	0	0	1.50613	0.946056	0.899254	1.06403	21.7242	6.60054	4.6135	2.62423	64.7059	78.605	58.7514	55.0639	57.8485
AT1G76930	1.42924	1.58611e-09	2.23349e-07	4.05818	4.05602e-75	5.7736e-72	26.5721	24.8278	28.6137	34.6409	24.5974	26.9776	42.5613	132.016	51.0041	96.8835	76.1025	595.798	540.306	576.538	487.517	675.863
AT4G11890	1.81076	1.11624e-08	1.34916e-06	4.04463	2.86995e-42	7.85631e-40	4.6892	4.96557	2.04383	6.02451	3.78422	3.59702	0	36.7641	27.0022	21.5297	18.3696	155.462	127.423	96.8429	135.645	124.374
AT1G72260	0.273396	0.452742	0.82974	4.03888	2.61914e-35	4.69949e-33	4.6892	2.48278	2.04383	0	3.78422	0	0	5.01328	3.00024	6.15134	7.87268	114.286	122.458	84.5762	108.785	62.6692
AT1G35710	2.34352	5.48162e-15	1.47232e-12	4.03269	2.90628e-44	8.74014e-42	18.7568	16.1381	13.2849	17.3205	27.4356	26.9776	19.1526	128.674	109.209	147.632	160.078	613.445	297.871	276.325	582.2	664.293
AT2G39030	0.334403	0.378188	0.782934	4.02111	1.65401e-30	2.54076e-28	0	1.24139	0	0	0.946056	1.79851	1.06403	3.34219	3.00024	1.53783	1.31211	53.7815	62.884	81.3481	39.6191	46.2788
AT1G72930	2.48707	3.29547e-28	4.77975e-25	3.99573	8.2844e-77	1.47407e-73	21.8829	11.1725	15.3287	18.8266	27.4356	26.0784	18.0885	121.99	114.609	90.7322	129.899	316.807	361.583	308.606	357.915	303.705
AT4G14365	2.18221	5.31484e-12	9.75778e-10	3.95305	1.98483e-39	4.60653e-37	6.25227	4.96557	1.02192	2.25919	6.62239	5.39552	2.12806	56.8172	33.0027	30.7567	28.8665	153.781	110.047	88.4499	144.375	158.119
AT3G44300	0.409346	0.26754	0.695187	3.94563	1.73385e-28	2.17771e-26	6.25227	9.93114	6.1315	7.53064	4.73028	1.79851	5.32016	40.1063	4.20034	10.7648	9.18479	357.983	322.694	362.193	320.982	417.473
AT5G03350	2.2152	2.35116e-12	4.80298e-10	3.9146	1.09026e-38	2.45044e-36	4.6892	3.72418	4.08766	2.25919	0	1.79851	5.32016	48.4617	27.0022	38.4458	44.6118	170.588	124.941	150.429	85.2818	116.661
AT3G60420	1.77941	9.37259e-09	1.1719e-06	3.91348	2.65173e-41	6.99009e-39	3.12613	4.96557	6.1315	7.53064	8.5145	6.29478	2.12806	51.8039	24.602	18.454	30.1786	189.076	137.352	123.959	131.616	124.374
AT4G12490	0.772183	0.0380412	0.276428	3.89223	7.90971e-30	1.11846e-27	0	2.48278	0	1.50613	0	0	1.06403	8.35547	2.40019	4.6135	7.87268	57.1428	64.5388	52.2952	43.6482	77.1313
AT3G56710	2.0359	5.92214e-14	1.48094e-11	3.88212	1.15429e-51	5.24392e-49	10.9415	12.4139	10.2192	12.049	16.0829	10.791	10.6403	68.5148	39.0032	72.2782	89.2237	280.672	303.663	216.928	227.642	200.541
AT5G52750	1.69548	2.73939e-07	2.32352e-05	3.85014	1.11089e-35	2.02733e-33	0	4.96557	3.06575	5.27145	4.73028	2.69776	5.32016	16.7109	18.0015	16.9162	32.8028	92.4369	88.534	83.9305	139.674	96.4141
AT3G18250	1.9823	2.49529e-08	2.80556e-06	3.8301	1.23176e-29	1.69681e-27	1.56307	0	0	0.753064	4.73028	0	1.06403	35.093	7.20058	16.9162	15.7454	73.1092	67.0211	69.0813	65.1365	55.9202
AT3G56400	2.40165	2.3098e-28	3.72238e-25	3.82155	9.19494e-76	1.40236e-72	18.7568	32.2762	19.4164	27.8634	35.0041	18.8843	31.9209	172.123	153.012	115.338	171.887	498.319	421.157	364.129	445.212	358.661
AT1G75040	0.816865	0.0184855	0.18159	3.80246	1.58365e-33	2.66253e-31	4.6892	4.96557	1.02192	0.753064	3.78422	3.59702	3.19209	6.68438	5.40044	18.454	13.1211	125.21	95.1534	72.955	98.7121	84.8445
AT5G46050	1.18143	8.91323e-05	0.00348457	3.78294	3.30502e-43	9.53633e-41	7.81534	3.72418	8.17533	4.51838	9.46056	4.49627	6.38419	21.7242	18.0015	27.681	20.9938	145.378	121.631	137.517	124.901	167.761
AT4G31800	1.92111	5.12554e-17	1.85852e-14	3.77869	5.62995e-69	5.72432e-66	10.9415	18.6209	21.4602	33.1348	31.2198	29.6754	28.7288	80.2125	67.2055	110.724	82.6631	319.328	310.283	290.529	356.572	270.924
AT1G02920	2.73397	1.53299e-22	1.05878e-19	3.77427	1.62982e-44	4.97143e-42	10.9415	7.44835	10.2192	6.02451	18.9211	8.09328	7.44822	83.5547	138.011	106.111	74.7904	282.353	212.647	238.879	190.709	146.55
AT1G56060	0.924012	0.00851787	0.109427	3.73838	1.34294e-31	2.10841e-29	3.12613	1.24139	2.04383	9.78983	5.67633	1.79851	6.38419	11.6977	8.40068	7.68917	9.18479	84.8739	100.118	61.9795	65.808	73.2748
AT4G18250	1.99671	1.80521e-08	2.06163e-06	3.69464	5.92543e-28	7.2297e-26	0	0	1.02192	0.753064	0.946056	0	0	20.0531	12.601	15.3783	14.4332	47.8991	45.5081	47.1302	65.1365	44.3505
AT4G12480	0.303712	0.420062	0.810254	3.67465	3.88087e-24	3.5872e-22	1.56307	6.20696	3.06575	6.77757	1.89211	0	3.19209	10.0266	12.001	1.53783	5.24845	165.546	191.134	250.5	97.369	124.374
AT1G52040	1.58061	8.86562e-12	1.56813e-09	3.67131	4.75678e-65	3.76173e-62	18.7568	26.0692	16.3507	14.3082	20.8132	11.6903	21.2806	76.8703	80.4065	66.1269	61.6693	389.916	278.013	278.262	297.479	347.091
AT1G53625	0.595307	0.11546	0.48966	3.6691	3.87047e-25	3.75646e-23	0	0	0	0.753064	0.946056	0	1.06403	5.01328	1.2001	1.53783	5.24845	38.6554	33.0968	40.0284	28.875	44.3505
AT1G72910	1.65565	7.04379e-08	7.1153e-06	3.66737	1.37129e-37	2.81537e-35	1.56307	11.1725	2.04383	6.02451	7.56845	5.39552	6.38419	20.0531	27.6022	19.9918	35.427	102.521	125.768	107.818	123.558	95.45
AT3G45140	1.73327	4.4517e-12	8.38539e-10	3.66484	6.42652e-55	3.26712e-52	15.6307	16.1381	15.3287	26.3572	23.6514	11.6903	13.8324	48.4617	93.6076	61.5134	51.1724	283.193	268.912	269.223	265.918	234.286
AT4G14400	3.50238	3.16857e-38	9.1914e-35	3.66319	9.4357e-44	2.79821e-41	9.3784	6.20696	9.19725	13.5551	28.3817	16.1866	12.7684	155.412	118.21	159.935	240.117	219.328	158.037	158.177	201.453	184.151
AT5G59820	0.927835	0.0119217	0.137779	3.66271	8.739e-27	9.97835e-25	1.56307	1.24139	0	2.25919	2.83817	1.79851	2.12806	3.34219	6.60054	3.07567	11.809	77.3109	61.2291	51.6496	49.0203	34.7091
AT1G67980	1.58842	1.32712e-06	9.38954e-05	3.65817	1.65797e-32	2.64186e-30	7.81534	2.48278	2.04383	3.01225	6.62239	6.29478	8.51225	36.7641	13.2011	24.6053	22.3059	126.05	109.22	67.1444	122.215	98.3424
AT1G58225	0.843165	0.022655	0.204571	3.65222	1.50403e-26	1.6839e-24	0	2.48278	1.02192	0	0.946056	1.79851	0	8.35547	4.20034	9.227	5.24845	73.9495	54.6098	36.1547	61.779	47.2429
AT2G14610	1.88995	5.03807e-07	4.12837e-05	3.65137	6.2458e-23	5.27116e-21	4.6892	2.48278	3.06575	0.753064	0.946056	2.69776	1.06403	150.398	17.4014	46.135	64.2935	496.638	241.607	202.725	282.034	362.517
AT2G15390	2.36312	8.65804e-14	2.12841e-11	3.64674	2.01322e-33	3.33226e-31	3.12613	1.24139	4.08766	9.78983	8.5145	1.79851	5.32016	33.4219	31.8026	41.5215	41.9876	87.3949	95.1534	63.2707	106.099	105.091
AT5G39670	1.69781	7.66519e-07	5.94524e-05	3.63722	1.35224e-29	1.8274e-27	1.56307	2.48278	1.02192	2.25919	5.67633	0.899254	0	15.0398	17.4014	12.3027	17.0575	59.6638	66.1937	63.9163	75.2092	53.0278
AT3G55970	0.835994	0.0230379	0.206515	3.63438	3.42594e-26	3.66082e-24	1.56307	0	3.06575	3.01225	2.83817	1.79851	3.19209	15.0398	4.20034	7.68917	6.56056	72.2689	42.1985	54.8777	60.436	133.052
AT5G48657	1.71643	2.20275e-06	0.000150701	3.61553	6.60501e-26	6.84613e-24	0	0	0	3.76532	4.73028	0	0	6.68438	14.4012	13.8405	9.18479	65.5462	35.5791	40.0284	42.3052	54.9561
AT2G39210	1.23083	3.2331e-05	0.00149818	3.58859	1.01411e-39	2.37948e-37	1.56307	9.93114	11.2411	5.27145	9.46056	3.59702	9.57628	41.7773	19.8016	27.681	20.9938	169.748	148.108	152.366	117.514	132.087
AT5G44430	4.4987	1.76226e-42	8.51994e-39	3.57528	3.51015e-28	4.3074e-26	0	2.48278	1.02192	0	0.946056	0.899254	0	183.82	135.611	226.062	178.447	50.4201	109.22	110.401	117.514	39.5298
AT2G43510	0.712229	0.00105871	0.0242584	3.5731	4.40159e-71	5.5284e-68	37.5136	65.7938	45.9862	61.7512	87.0371	39.5672	46.8174	90.2391	79.2064	72.2782	114.154	792.437	607.327	595.261	686.284	843.624
AT3G28540	1.48665	1.60556e-08	1.86296e-06	3.56418	4.12534e-48	1.5187e-45	6.25227	17.3795	15.3287	12.8021	14.1908	8.09328	10.6403	50.1328	32.4026	55.362	60.3572	226.891	222.576	194.332	169.221	248.749
AT1G73805	1.99395	1.1588e-08	1.38903e-06	3.56333	5.47565e-27	6.42396e-25	0	0	1.02192	3.76532	4.73028	1.79851	4.25613	18.382	18.6015	9.227	17.0575	62.1848	51.3001	42.6109	51.0348	44.3505
AT1G17745	2.05266	2.13112e-12	4.41568e-10	3.558	1.29046e-37	2.67513e-35	10.9415	8.68975	5.10958	4.51838	7.56845	4.49627	11.7043	53.475	36.603	73.816	45.9239	177.311	138.179	133.643	110.128	193.792
AT3G44860	1.9456	3.03659e-08	3.33656e-06	3.54876	3.42902e-26	3.66082e-24	1.56307	2.48278	0	7.53064	1.89211	0	1.06403	20.0531	32.4026	15.3783	9.18479	57.1428	65.3662	85.2218	75.2092	51.0995
AT3G22235	3.10554	4.54898e-25	4.39856e-22	3.54039	5.3408e-34	9.19652e-32	25.0091	27.3106	35.7671	24.8511	46.3567	28.7761	27.6648	417.773	302.425	344.475	754.465	900.84	515.483	626.251	641.293	395.298
AT1G21520	0.426629	0.117486	0.493346	3.53637	7.07994e-49	2.74856e-46	10.9415	14.8967	19.4164	14.3082	19.8672	9.89179	18.0885	20.0531	21.6018	27.681	24.9301	295.798	241.607	227.258	171.907	203.434
AT2G29460	1.58346	2.90004e-06	0.000188619	3.53574	1.62341e-28	2.05107e-26	3.12613	2.48278	5.10958	1.50613	0.946056	0	2.12806	41.7773	15.0012	12.3027	19.6817	126.05	86.0518	80.0568	61.1075	90.6293
AT3G46090	0.742191	0.0476872	0.318588	3.53238	2.99222e-24	2.80218e-22	0	1.24139	1.02192	0.753064	0	0	0	6.68438	4.80039	4.6135	2.62423	35.2941	51.3001	36.8003	40.2906	40.4939
AT1G10340	2.14701	2.43022e-12	4.89555e-10	3.52185	1.22811e-33	2.08116e-31	6.25227	7.44835	1.02192	6.77757	14.1908	6.29478	6.38419	51.8039	27.0022	39.9837	43.2997	100.84	95.9808	88.4499	133.631	100.271
AT5G44568	2.16927	4.54238e-10	6.79202e-08	3.5195	4.98166e-26	5.26235e-24	0	2.48278	1.02192	2.25919	2.83817	2.69776	2.12806	21.7242	12.601	23.0675	43.2997	87.3949	42.1985	63.2707	69.8371	60.7409
AT1G27730	0.948546	0.00724542	0.0991854	3.51429	6.53816e-27	7.50552e-25	0	4.96557	3.06575	4.51838	2.83817	2.69776	8.51225	13.3688	10.8009	12.3027	7.87268	55.4622	94.326	98.7798	105.427	42.4222
AT1G14870	1.23444	1.69549e-10	2.64424e-08	3.50771	6.17306e-87	2.19679e-83	35.9505	40.9659	35.7671	45.9369	29.3277	28.7761	44.6893	108.621	91.2074	101.497	89.2237	554.622	477.422	419.653	480.13	481.107
AT2G02930	1.25622	0.000190216	0.00632774	3.48893	2.63197e-29	3.51237e-27	3.12613	3.72418	3.06575	2.25919	1.89211	4.49627	2.12806	11.6977	12.001	16.9162	18.3696	62.1848	93.4985	73.6006	70.5086	65.5616
AT1G67105	0.653065	0.085398	0.425375	3.46496	6.74599e-21	4.72263e-19	3.12613	1.24139	1.02192	1.50613	2.83817	2.69776	2.12806	3.34219	2.40019	4.6135	23.618	97.4789	103.428	157.531	77.2237	122.446
AT5G10380	0.638643	0.0163471	0.167798	3.44786	2.73591e-48	1.02486e-45	14.0676	12.4139	17.3726	16.5674	16.0829	7.19403	7.44822	28.4086	21.0017	32.2945	27.5544	177.311	238.297	209.181	183.322	191.864
AT2G43620	0.935413	0.00853643	0.109569	3.44524	2.41403e-25	2.41992e-23	6.25227	2.48278	1.02192	3.01225	4.73028	7.19403	1.06403	15.0398	8.40068	19.9918	3.93634	80.6722	102.6	106.527	43.6482	63.6333
AT5G05600	1.56814	7.87563e-13	1.73073e-10	3.43146	3.63736e-63	2.6781e-60	28.1352	27.3106	26.5698	42.9246	25.5435	17.9851	15.9605	81.8836	110.409	101.497	73.4783	364.706	365.72	347.343	327.026	349.019
AT1G09080	1.29472	0.000188511	0.00630756	3.42691	2.71055e-26	2.93785e-24	3.12613	3.72418	2.04383	0.753064	2.83817	0	1.06403	11.6977	20.4017	15.3783	3.93634	76.4706	56.2646	55.5233	66.4796	78.0955
AT4G24570	0.537197	0.116529	0.491755	3.42494	1.08341e-27	1.30695e-25	4.6892	4.96557	8.17533	6.77757	6.62239	2.69776	6.38419	11.6977	11.4009	10.7648	14.4332	67.2269	139.834	136.226	173.25	59.7768
AT1G19180	1.1852	7.68495e-05	0.00311348	3.39033	1.00362e-34	1.78577e-32	6.25227	4.96557	12.263	12.8021	3.78422	2.69776	7.44822	26.7375	21.0017	36.908	19.6817	107.563	138.179	129.124	145.718	104.127
AT3G60540	1.48952	2.23005e-05	0.00110016	3.38817	7.87002e-25	7.60365e-23	0	2.48278	2.04383	3.76532	5.67633	1.79851	1.06403	13.3688	16.2013	9.227	13.1211	77.3109	52.1275	44.5478	43.6482	57.8485
AT2G28190	1.95637	1.97197e-27	2.20011e-24	3.35201	1.53062e-84	4.08523e-81	107.852	137.795	97.082	417.197	320.713	432.541	484.134	467.906	461.437	364.467	678.362	1230.25	1421.51	1209.89	1257.07	1576.37
AT2G17040	0.736476	0.0504212	0.327137	3.35128	1.80317e-21	1.33222e-19	0	0	1.02192	1.50613	3.78422	2.69776	0	1.67109	4.20034	1.53783	9.18479	54.6218	38.8888	30.3441	34.247	27.9601
AT1G28480	1.20138	0.00135378	0.0294217	3.34718	9.10987e-21	6.3181e-19	0	0	0	0	0	0	0	13.3688	3.00024	1.53783	9.18479	42.8571	32.2694	36.8003	21.4883	29.8884
AT5G41750	1.39996	0.000105799	0.00402759	3.32924	1.20893e-22	1.0044e-20	3.12613	0	1.02192	0	3.78422	1.79851	0	10.0266	9.60078	16.9162	9.18479	45.3781	40.5436	44.5478	68.4941	33.745
AT3G59930	0.516329	0.0413436	0.290386	3.3245	1.78421e-47	6.24532e-45	37.5136	18.6209	26.5698	27.8634	13.2448	17.0858	14.8964	66.8438	41.4034	38.4458	24.9301	274.79	365.72	292.466	424.395	291.171
AT4G21680	-0.0852277	0.823122	0.958339	3.32295	2.1007e-20	1.40608e-18	1.56307	0	1.02192	0.753064	2.83817	0	2.12806	1.67109	0.600049	3.07567	0	34.4538	54.6098	36.8003	20.1453	34.7091
AT3G22240	2.913	2.59295e-24	2.21224e-21	3.32243	4.28323e-33	6.87636e-31	31.2613	27.3106	33.7232	24.098	45.4107	26.9776	21.2806	342.574	241.22	293.726	589.139	683.193	455.909	435.793	506.319	351.912
AT1G35210	1.07223	0.00177652	0.0364966	3.28988	3.58974e-25	3.49992e-23	3.12613	1.24139	6.1315	6.77757	3.78422	3.59702	0	13.3688	10.8009	16.9162	14.4332	65.5462	86.0518	70.3725	88.6394	42.4222
AT3G22231	2.77852	4.6764e-14	1.21119e-11	3.27809	1.34081e-19	8.64923e-18	6.25227	0	0	3.01225	6.62239	8.09328	4.25613	100.266	66.6054	79.9674	204.69	281.512	112.529	178.837	153.104	86.7727
AT1G09932	1.12457	0.00209235	0.0408724	3.27157	1.74591e-21	1.2944e-19	1.56307	1.24139	2.04383	0	1.89211	2.69776	1.06403	8.35547	13.2011	9.227	5.24845	68.9075	30.6146	32.9266	65.808	52.0636
AT3G13950	1.08236	0.00376666	0.0626509	3.26108	2.24225e-20	1.49614e-18	0	0	1.02192	1.50613	0.946056	0	0	5.01328	4.80039	3.07567	11.809	44.5378	28.9597	26.4704	34.9186	29.8884
AT3G50480	2.02375	4.15652e-29	7.53577e-26	3.26057	5.07171e-80	9.84464e-77	70.338	86.8975	62.3369	94.133	93.6595	57.5522	93.6348	365.97	302.425	312.18	338.525	826.89	716.546	665.634	1024.73	714.429
AT2G47130	1.37831	0.000179805	0.00612181	3.24899	9.35967e-21	6.46756e-19	1.56307	0	0	0	3.78422	1.79851	1.06403	15.0398	6.60054	9.227	6.56056	46.2185	33.9243	42.6109	24.8459	32.7808
AT3G60140	0.579696	0.112114	0.482092	3.24858	1.47805e-22	1.20917e-20	3.12613	1.24139	2.04383	4.51838	4.73028	4.49627	3.19209	15.0398	3.60029	4.6135	3.93634	42.8571	47.163	56.1689	38.9476	65.5616
AT4G21120	0.959924	0.00838368	0.108086	3.24464	7.73115e-22	5.981e-20	0	1.24139	3.06575	3.01225	0.946056	1.79851	5.32016	13.3688	4.80039	1.53783	14.4332	45.3781	54.6098	37.4459	42.9767	53.0278
AT2G18193	1.18424	0.001168	0.0263873	3.24059	5.42514e-21	3.82303e-19	4.6892	1.24139	0	3.76532	0.946056	0	4.25613	3.34219	16.8014	6.15134	13.1211	47.0588	37.2339	45.839	51.0348	91.5934
AT2G38860	1.83599	3.47832e-19	1.44142e-16	3.2391	7.55563e-63	5.3776e-60	35.9505	38.4832	25.5479	27.8634	35.0041	27.8769	40.4332	128.674	105.009	150.708	158.766	439.496	334.278	358.319	351.2	322.023
AT3G25882	2.02153	5.08037e-10	7.44299e-08	3.22121	2.2045e-25	2.23083e-23	4.6892	4.96557	1.02192	3.76532	4.73028	1.79851	4.25613	35.093	20.4017	24.6053	36.7392	86.5546	55.4372	69.7269	55.0639	63.6333
AT1G24145	1.63877	4.33339e-06	0.000272085	3.20629	2.16982e-21	1.59209e-19	1.56307	1.24139	1.02192	1.50613	0	1.79851	2.12806	8.35547	14.4012	18.454	11.809	46.2185	37.2339	43.9021	53.7208	27.9601
AT5G18470	1.25664	0.000124244	0.0046088	3.20432	5.6256e-26	5.88812e-24	4.6892	3.72418	5.10958	10.5429	9.46056	4.49627	9.57628	16.7109	22.2018	15.3783	17.0575	59.6638	115.839	66.4988	85.9534	63.6333
AT4G39950	2.38521	4.34219e-14	1.14507e-11	3.20243	5.76595e-26	6.00558e-24	4.6892	2.48278	5.10958	12.049	13.2448	8.09328	13.8324	85.2258	37.203	47.6728	26.2423	103.361	90.1889	77.4744	59.7644	97.3783
AT5G13330	0.131329	0.727772	0.930433	3.20162	2.67832e-20	1.78154e-18	1.56307	1.24139	3.06575	0	4.73028	0.899254	3.19209	3.34219	3.60029	4.6135	1.31211	35.2941	38.8888	41.9653	38.2761	78.0955
AT2G26560	2.29592	3.53808e-24	2.8509e-21	3.19596	4.14286e-49	1.63812e-46	35.9505	31.0348	43.9424	66.2696	71.9002	35.0709	65.9699	212.229	243.02	278.348	162.702	368.067	466.665	386.726	582.2	328.772
AT3G10930	0.423136	0.262276	NA	3.19058	1.69533e-18	9.91746e-17	0	0	0	1.50613	0	0.899254	0	3.34219	0.600049	4.6135	1.31211	21.8487	38.0614	32.9266	22.1599	15.4263
AT1G56660	0.732248	0.0011172	0.025398	3.17955	6.10906e-54	2.89868e-51	48.4551	23.5865	40.8766	40.6654	41.6265	36.8694	45.7533	93.5813	45.0037	72.2782	68.2299	424.37	335.933	435.148	318.296	463.752
AT4G33050	1.64558	2.72729e-12	5.34548e-10	3.15907	6.20247e-46	2.0693e-43	20.3199	31.0348	26.5698	39.9124	46.3567	26.0784	20.2166	106.95	96.6078	101.497	87.9115	289.076	249.054	215.637	390.819	308.525
AT2G29350	1.42353	0.000140003	0.00503198	3.15413	1.84331e-18	1.06662e-16	0	1.24139	0	0	0	0	0	21.7242	2.40019	9.227	9.18479	47.0588	23.9952	24.5335	40.9621	45.3147
AT1G76960	1.89715	1.31961e-07	1.25918e-05	3.15052	1.92457e-19	1.23775e-17	6.25227	2.48278	3.06575	1.50613	5.67633	8.99254	7.44822	63.5016	18.6015	29.2188	59.0451	157.143	120.803	125.896	96.026	69.4182
AT4G31500	2.11523	4.24748e-28	5.6005e-25	3.15037	3.16115e-66	2.81237e-63	43.7659	34.759	45.9862	67.0227	67.17	44.9627	58.5217	222.255	201.616	213.759	185.008	365.546	509.691	472.594	441.854	335.521
AT5G44420	3.62663	9.54738e-24	7.28817e-21	3.14603	7.5976e-19	4.64825e-17	0	3.72418	0	0.753064	1.89211	0.899254	5.32016	177.136	136.811	130.716	195.505	59.6638	149.763	132.352	114.828	42.4222
AT2G46430	1.64403	2.53768e-06	0.000171193	3.13278	2.73061e-21	1.9764e-19	0	1.24139	4.08766	3.76532	2.83817	0.899254	2.12806	25.0664	15.6013	6.15134	19.6817	58.8235	38.8888	36.8003	59.0929	51.0995
AT4G22470	0.683146	0.0700719	0.384825	3.11682	1.38522e-18	8.21592e-17	0	2.48278	0	0	1.89211	1.79851	0	6.68438	4.20034	4.6135	2.62423	30.2521	41.371	40.0284	22.1599	25.0677
AT2G04495	0.61191	0.103996	NA	3.11189	1.04462e-17	5.66112e-16	0	0	0	0	0	0	0	5.01328	0.600049	3.07567	3.93634	28.5714	19.0307	25.1792	16.7878	24.1035
AT5G26170	1.33293	0.00011886	0.00444316	3.10448	9.24356e-22	7.04887e-20	4.6892	2.48278	2.04383	1.50613	0	3.59702	3.19209	11.6977	10.8009	16.9162	19.6817	63.0252	58.7469	40.674	60.436	39.5298
AT5G38900	1.58043	1.74482e-05	0.000887959	3.09964	1.92217e-18	1.10925e-16	1.56307	1.24139	1.02192	0	0.946056	0.899254	1.06403	16.7109	3.60029	15.3783	26.2423	68.9075	39.7162	25.8248	43.6482	55.9202
AT5G24200	0.0428971	0.910401	0.979342	3.08816	2.7336e-18	1.55648e-16	1.56307	1.24139	1.02192	1.50613	0	2.69776	0	3.34219	1.80015	3.07567	0	33.6134	25.65	26.4704	36.9331	30.8525
AT1G45145	1.34272	5.89161e-10	8.54519e-08	3.08773	6.30244e-51	2.63862e-48	48.4551	101.794	73.578	94.886	74.7384	110.608	90.4427	252.335	159.613	136.867	308.346	868.067	686.759	656.595	741.348	835.911
AT2G20142	1.31235	0.000423476	0.012067	3.08183	4.02253e-18	2.26024e-16	1.56307	0	0	0	1.89211	0.899254	2.12806	1.67109	16.2013	6.15134	3.93634	34.4538	29.7871	23.8879	39.6191	37.6015
AT4G13395	0.668578	0.0623335	0.362941	3.05555	9.42155e-21	6.48932e-19	0	4.96557	3.06575	1.50613	2.83817	0.899254	5.32016	6.68438	6.00049	9.227	9.18479	38.6554	50.4727	51.6496	51.7063	39.5298
AT3G29034	1.27019	4.20259e-05	0.00188131	3.05524	1.53094e-26	1.70253e-24	3.12613	7.44835	7.15341	10.5429	6.62239	4.49627	6.38419	20.0531	19.8016	18.454	28.8665	86.5546	88.534	81.3481	78.5667	58.8126
AT5G24530	1.53625	6.00823e-16	1.9044e-13	3.05391	1.88955e-66	1.75416e-63	51.5812	34.759	33.7232	33.8879	43.5186	37.7687	29.7929	133.688	103.208	133.792	136.46	360.504	369.03	312.48	392.162	383.728
AT1G52890	0.432458	0.164525	0.570878	3.05249	2.46016e-28	3.0719e-26	9.3784	11.1725	6.1315	8.2837	10.4066	8.09328	17.0245	10.0266	16.8014	9.227	17.0575	123.529	72.813	101.362	94.683	108.948
AT2G40750	1.66308	2.87357e-06	0.000188589	3.04682	1.9639e-19	1.25926e-17	3.12613	0	2.04383	1.50613	2.83817	0.899254	2.12806	15.0398	10.8009	7.68917	30.1786	40.3361	51.3001	30.9897	45.6627	47.2429
AT5G44585	1.96855	1.28101e-10	2.01954e-08	3.03316	2.54817e-25	2.53063e-23	6.25227	12.4139	1.02192	9.78983	12.2987	10.791	10.6403	45.1195	38.4031	30.7567	52.4845	141.176	79.4324	77.4744	73.1947	77.1313
AT3G44720	0.841593	0.0104712	0.126247	3.01563	6.75591e-24	6.16462e-22	3.12613	4.96557	7.15341	6.77757	7.56845	2.69776	8.51225	11.6977	15.6013	9.227	15.7454	69.7479	74.4679	81.9937	50.3633	66.5258
AT3G54150	1.11598	0.00284189	0.0512034	2.99462	2.72945e-17	1.45335e-15	0	0	0	1.50613	6.62239	2.69776	1.06403	3.34219	8.40068	3.07567	6.56056	24.3697	27.3049	23.8879	36.2616	21.2111
AT3G51860	0.514653	0.0378917	0.275756	2.99104	3.45405e-40	8.4771e-38	29.6983	34.759	23.5041	32.3817	25.5435	24.2799	38.3051	50.1328	34.8028	41.5215	57.733	306.723	229.196	198.851	266.59	385.657
AT1G31580	2.14437	1.08074e-27	1.30626e-24	2.98731	2.17697e-56	1.19187e-53	361.068	432.005	414.898	503.047	782.388	508.078	427.741	2128.97	1338.11	1625.49	2973.25	4034.45	3963.35	3568.34	3160.8	3734.12
AT1G17380	0.65853	0.0819054	NA	2.98617	1.69562e-16	8.47888e-15	0	0	1.02192	1.50613	0	0	0	5.01328	3.60029	4.6135	1.31211	20.1681	24.8226	14.8493	29.5465	39.5298
AT5G20230	1.26882	2.65796e-19	1.13385e-16	2.98556	1.02877e-110	1.09832e-106	221.956	227.175	251.391	395.358	306.522	392.974	377.731	716.899	574.847	484.418	574.705	1713.44	2297.75	2079.54	1984.31	1797.16
AT2G25510	1.80535	3.83199e-21	2.13766e-18	2.94884	4.21369e-58	2.43164e-55	454.853	561.109	458.84	558.773	790.903	643.866	532.016	2349.56	1101.69	1573.2	2573.05	4412.6	4467.24	4184.91	3868.57	4688.62
AT3G14620	1.19778	0.000210622	0.00686484	2.946	5.74839e-23	4.89002e-21	3.12613	4.96557	6.1315	6.02451	3.78422	5.39552	11.7043	25.0664	19.2016	12.3027	13.1211	60.5042	62.0566	69.7269	68.4941	52.0636
AT1G08840	1.55186	3.06028e-22	1.92984e-19	2.94519	3.39212e-86	1.03469e-82	60.9596	65.7938	58.2492	160.403	125.825	158.269	179.821	167.109	190.815	189.154	226.995	500.84	503.899	505.52	550.639	524.493
AT5G22570	0.817562	0.0299011	NA	2.94471	8.58764e-16	3.9689e-14	0	0	0	0	0	0	0	5.01328	0	6.15134	6.56056	32.7731	21.5129	13.558	23.5029	23.1394
AT2G36080	0.483879	0.12584	0.506153	2.93993	2.24243e-25	2.25851e-23	9.3784	7.44835	7.15341	9.78983	7.56845	11.6903	18.0885	6.68438	13.8011	16.9162	15.7454	73.1092	70.3308	83.9305	87.9679	116.661
AT1G24147	1.66783	1.34582e-06	9.47558e-05	2.9317	2.96694e-19	1.86324e-17	1.56307	4.96557	1.02192	2.25919	1.89211	0.899254	1.06403	11.6977	15.6013	16.9162	24.9301	47.0588	39.7162	36.1547	53.0493	36.6374
AT1G08830	1.47847	1.69418e-23	1.22862e-20	2.9311	8.57139e-99	4.57541e-95	87.5318	108.001	103.214	225.919	208.132	269.776	269.2	280.744	299.424	270.659	326.716	869.748	834.04	840.597	879.007	679.72
AT5G42530	2.24813	4.45144e-21	2.39125e-18	2.92928	3.47633e-37	7.00251e-35	1292.66	1499.6	1228.34	1802.83	2392.57	1525.13	1923.77	8733.14	4262.15	6388.16	11938.9	12286.5	13924.7	11075.6	12384	14693.5
AT3G28510	1.82658	9.47562e-07	7.08425e-05	2.91391	9.20192e-16	4.24361e-14	1.56307	0	0	0.753064	0.946056	0	1.06403	30.0797	1.80015	24.6053	14.4332	48.7395	27.3049	36.1547	30.218	46.2788
AT5G22520	0.931819	0.0134922	0.148364	2.91208	6.86375e-16	3.20689e-14	1.56307	0	0	0.753064	0	2.69776	0	0	6.00049	6.15134	7.87268	22.6891	27.3049	38.7372	30.218	13.498
AT2G32190	0.704406	0.0506187	0.327756	2.90998	1.21958e-18	7.35199e-17	0	4.96557	2.04383	6.02451	3.78422	3.59702	5.32016	6.68438	7.20058	7.68917	7.87268	58.8235	37.2339	35.5091	38.2761	36.6374
AT1G19020	0.663598	0.0216189	0.199707	2.90567	1.00748e-28	1.28813e-26	14.0676	14.8967	9.19725	20.3327	10.4066	5.39552	12.7684	23.3953	24.602	26.1432	18.3696	88.2353	148.108	116.212	136.988	116.661
AT1G03850	1.78492	1.28152e-16	4.42552e-14	2.90288	7.28891e-46	2.39435e-43	35.9505	32.2762	28.6137	30.8756	24.5974	28.7761	20.2166	160.425	85.2069	116.875	153.517	264.706	306.146	244.044	277.334	302.74
AT3G61280	1.67156	5.25104e-08	5.44008e-06	2.90244	1.50551e-23	1.32287e-21	4.6892	11.1725	4.08766	12.049	9.46056	12.5896	9.57628	28.4086	24.0019	27.681	55.1087	98.3193	69.5033	60.6882	94.0115	83.8803
AT4G15610	0.915203	6.61775e-07	5.30298e-05	2.89235	1.43458e-63	1.09397e-60	93.784	104.277	76.6437	126.515	147.585	93.5224	118.107	223.927	166.814	133.792	206.002	778.151	787.705	743.108	572.799	864.835
AT4G36988	0.679824	0.0210951	0.196635	2.88548	1.50629e-26	1.6839e-24	12.5045	9.93114	19.4164	12.049	13.2448	14.3881	8.51225	50.1328	18.0015	18.454	26.2423	210.084	113.357	131.061	120.2	124.374
AT4G36990	0.679824	0.0210951	0.196635	2.88548	1.50629e-26	1.6839e-24	12.5045	9.93114	19.4164	12.049	13.2448	14.3881	8.51225	50.1328	18.0015	18.454	26.2423	210.084	113.357	131.061	120.2	124.374
AT3G01970	0.905925	1.82026e-05	0.000923113	2.88087	2.82669e-51	1.23174e-48	31.2613	26.0692	29.6356	35.394	32.1659	41.3657	39.3692	73.5281	50.4041	61.5134	57.733	211.765	245.744	231.132	242.415	272.852
AT3G26830	1.79269	9.09161e-07	6.83237e-05	2.87395	2.66964e-16	1.3104e-14	0	2.48278	0	0	0	0	0	18.382	9.60078	15.3783	13.1211	40.3361	28.1323	30.3441	30.218	15.4263
AT3G22160	1.03226	0.00453001	0.0714942	2.87388	3.92597e-17	2.06471e-15	0	2.48278	3.06575	6.02451	1.89211	0.899254	5.32016	8.35547	7.20058	15.3783	9.18479	55.4622	37.2339	48.4215	40.2906	20.247
AT5G47220	1.50485	1.55466e-11	2.67472e-09	2.86321	1.04055e-42	2.96236e-40	29.6983	23.5865	25.5479	36.9001	43.5186	34.1716	31.9209	81.8836	96.6078	69.2025	89.2237	199.16	274.704	256.957	220.927	169.689
AT5G24210	1.4195	4.80828e-07	3.9851e-05	2.86162	1.0307e-27	1.25043e-25	10.9415	6.20696	11.2411	8.2837	12.2987	6.29478	14.8964	35.093	41.4034	23.0675	28.8665	100.84	91.8437	92.9692	96.6975	83.8803
AT1G57630	0.752896	0.0452944	NA	2.85954	3.85783e-15	1.68107e-13	0	0	0	0.753064	0	0	0	8.35547	1.2001	3.07567	2.62423	16.8067	18.2033	24.5335	18.1308	17.3545
AT5G27420	1.22647	0.000198522	0.006544	2.85563	1.63005e-20	1.10142e-18	7.81534	4.96557	3.06575	6.02451	9.46056	4.49627	8.51225	25.0664	13.2011	13.8405	26.2423	50.4201	66.1937	71.6638	83.2673	42.4222
AT5G26920	1.05228	0.00154072	0.0328806	2.8467	1.43766e-20	9.77608e-19	4.6892	3.72418	5.10958	3.76532	11.3527	4.49627	4.25613	11.6977	17.4014	15.3783	11.809	52.9412	52.1275	46.4846	67.8226	55.9202
AT2G43570	0.805936	0.0334727	0.257144	2.84018	6.93025e-14	2.66141e-12	0	1.24139	2.04383	0	0	2.69776	2.12806	50.1328	9.60078	6.15134	2.62423	181.513	131.56	131.706	133.631	136.908
AT2G26020	2.23344	1.3924e-09	1.97993e-07	2.83989	3.97682e-15	1.72939e-13	4.6892	2.48278	2.04383	3.76532	5.67633	2.69776	2.12806	75.1992	60.0049	50.7485	49.8603	63.0252	143.971	112.983	125.572	21.2111
AT2G26400	0.799028	0.0347241	0.262175	2.8389	5.3527e-15	2.30425e-13	0	1.24139	1.02192	0.753064	0.946056	0	0	11.6977	1.80015	4.6135	5.24845	31.9328	16.5484	24.5335	19.4738	49.1712
AT4G30280	0.0686218	0.856554	0.966374	2.81971	1.39956e-15	6.30452e-14	0	1.24139	4.08766	5.27145	1.89211	0	2.12806	3.34219	4.20034	0	2.62423	21.0084	33.0968	31.6354	51.7063	32.7808
AT2G31880	1.03469	3.22513e-08	3.4395e-06	2.81807	1.17401e-60	8.08629e-58	42.2028	42.2073	49.052	50.4553	45.4107	44.9627	39.3692	95.2524	82.8067	106.111	114.154	370.588	358.273	358.965	357.244	283.458
AT1G79680	1.03096	0.00614318	NA	2.79598	1.41509e-14	5.82179e-13	0	0	0	1.50613	0	0	0	1.67109	5.40044	6.15134	5.24845	16.8067	28.1323	17.4317	26.1889	11.5697
AT2G04450	0.848809	0.0167612	0.17048	2.78487	2.45503e-17	1.31708e-15	3.12613	4.96557	2.04383	4.51838	4.73028	2.69776	2.12806	20.0531	10.8009	1.53783	7.87268	57.1428	49.6452	43.2565	39.6191	31.8167
AT3G46080	0.547076	0.143027	NA	2.78478	2.83211e-14	1.13108e-12	0	0	0	0	0	0	0	1.67109	1.2001	3.07567	3.93634	16.8067	21.5129	15.4949	10.7442	21.2111
AT4G37010	0.473084	0.210288	NA	2.77201	2.67516e-14	1.07368e-12	0	0	1.02192	0	0	0.899254	0	3.34219	1.80015	1.53783	3.93634	21.0084	14.8936	17.4317	17.4593	24.1035
AT1G72920	1.00486	0.00727817	0.099337	2.76569	1.03792e-14	4.36253e-13	0	2.48278	1.02192	2.25919	4.73028	0	1.06403	3.34219	13.2011	10.7648	1.31211	26.8907	22.3404	34.2178	53.7208	26.996
AT2G24600	1.37266	5.46402e-05	0.00233776	2.75521	1.04155e-17	5.65884e-16	1.56307	3.72418	6.1315	9.78983	6.62239	3.59702	14.8964	10.0266	25.8021	16.9162	22.3059	45.3781	56.2646	42.6109	89.9824	45.3147
AT4G08555	1.14317	0.00179561	0.0367328	2.75422	1.66868e-15	7.45389e-14	0	3.72418	0	9.78983	7.56845	0.899254	4.25613	13.3688	9.00073	9.227	6.56056	48.7395	39.7162	30.9897	26.1889	22.1753
AT3G48650	1.74933	2.80053e-06	0.000184632	2.74565	4.14895e-14	1.62846e-12	0	0	0	0	0	0.899254	0	15.0398	5.40044	12.3027	15.7454	23.5294	9.92905	17.4317	38.9476	29.8884
AT3G04720	1.58025	8.03074e-18	3.14805e-15	2.73882	1.96014e-55	1.04632e-52	115.667	98.07	87.8848	90.3676	101.228	70.1418	100.019	340.903	277.223	316.794	363.455	629.411	891.132	817.354	840.731	508.103
AT4G17500	1.06741	1.70716e-07	1.52844e-05	2.72846	1.16287e-47	4.13825e-45	37.5136	40.9659	33.7232	65.5165	65.2778	44.0634	53.2016	95.2524	79.2064	81.5052	87.9115	266.386	329.313	312.48	259.203	222.717
AT4G23210	0.848898	0.0244105	0.213173	2.72597	3.73501e-14	1.47685e-12	1.56307	1.24139	0	2.25919	2.83817	1.79851	0	5.01328	6.00049	10.7648	1.31211	28.5714	11.5839	22.5967	39.6191	33.745
AT3G09020	1.98779	6.6296e-09	8.50935e-07	2.71665	1.24034e-16	6.29067e-15	0	2.48278	2.04383	5.27145	6.62239	4.49627	8.51225	16.7109	17.4014	18.454	31.4907	35.2941	31.442	36.8003	42.9767	26.0318
AT3G23550	2.28198	3.93858e-20	1.96983e-17	2.71355	6.40117e-30	9.17301e-28	17.1937	26.0692	29.6356	42.1716	24.5974	19.7836	32.985	123.661	183.615	176.851	127.275	187.395	215.129	158.177	308.895	168.725
AT3G28210	0.285854	0.451616	NA	2.70918	2.7125e-14	1.08663e-12	0	4.96557	0	1.50613	0	0	0	3.34219	3.60029	4.6135	1.31211	29.4118	22.3404	26.4704	23.5029	24.1035
AT4G16260	2.06358	5.6022e-12	1.01568e-09	2.70865	3.47292e-21	2.48838e-19	3.12613	9.93114	7.15341	6.02451	4.73028	4.49627	4.25613	40.1063	34.8028	55.362	49.8603	64.7059	66.1937	80.7025	83.9388	46.2788
AT3G13790	1.07479	2.97936e-05	0.00141641	2.70803	4.74728e-30	6.8955e-28	7.81534	17.3795	26.5698	23.345	14.1908	17.9851	18.0885	41.7773	30.0024	50.7485	61.6693	157.983	138.179	128.478	138.331	163.904
AT2G38530	-0.0746677	0.767867	0.945071	2.70563	1.60859e-33	2.68332e-31	34.3875	31.0348	32.7013	38.4062	24.5974	24.2799	27.6648	36.7641	36.0029	24.6053	26.2423	252.101	333.451	283.427	171.235	189.936
AT5G24780	0.0916952	0.713841	0.926649	2.70005	1.65192e-35	2.98913e-33	23.446	19.8623	28.6137	10.5429	9.46056	8.09328	14.8964	36.7641	22.8019	33.8323	17.0575	181.513	198.581	180.128	173.25	141.729
AT5G64810	1.38646	0.00021793	NA	2.69195	1.36605e-13	5.10821e-12	0	0	0	0.753064	0	0	0	10.0266	3.60029	1.53783	15.7454	26.8907	19.0307	16.7861	20.8168	16.3904
AT5G40780	1.65528	1.37703e-08	1.61068e-06	2.68889	1.19127e-22	9.93598e-21	4.6892	8.68975	7.15341	21.0858	21.7593	23.3806	17.0245	36.7641	30.0024	47.6728	22.3059	79.8319	64.5388	71.0182	74.5377	58.8126
AT3G19660	0.730866	0.0121169	0.139037	2.68611	4.43758e-24	4.06658e-22	12.5045	12.4139	11.2411	13.5551	17.9751	11.6903	20.2166	26.7375	16.8014	16.9162	38.0513	126.891	110.874	98.7798	73.1947	98.3424
AT1G72060	1.161	8.0644e-13	1.74576e-10	2.6796	5.25992e-70	5.91104e-67	96.9102	108.001	81.7533	91.8738	131.502	122.299	90.4427	202.202	226.218	195.305	266.359	624.369	719.029	677.901	682.255	564.023
AT3G11010	0.928206	0.0107286	0.127862	2.66967	6.02744e-15	2.58949e-13	4.6892	1.24139	2.04383	5.27145	4.73028	5.39552	0	10.0266	7.20058	13.8405	9.18479	42.8571	23.1678	23.2423	46.3342	56.8843
AT1G43910	0.191717	0.612693	0.898352	2.66121	4.29478e-14	1.68261e-12	1.56307	3.72418	1.02192	1.50613	0.946056	1.79851	2.12806	3.34219	4.80039	1.53783	2.62423	36.1344	29.7871	34.8635	16.1163	26.996
AT3G29000	0.335005	0.379027	0.783314	2.65465	4.73089e-13	1.67371e-11	1.56307	1.24139	1.02192	5.27145	1.89211	0.899254	0	1.67109	1.80015	3.07567	7.87268	15.9664	37.2339	35.5091	52.3778	11.5697
AT2G25000	0.834618	0.0269492	NA	2.65293	1.51978e-13	5.62397e-12	0	1.24139	0	3.01225	5.67633	0	2.12806	10.0266	3.60029	1.53783	5.24845	19.3277	19.0307	23.2423	16.7878	32.7808
AT4G12470	-0.23944	0.454266	0.830853	2.65121	6.16432e-19	3.7931e-17	28.1352	34.759	18.3945	28.6164	43.5186	29.6754	36.1771	33.4219	28.8023	13.8405	13.1211	194.958	309.455	356.382	145.046	188.972
AT3G49120	0.646064	0.00435621	0.0702027	2.64454	4.97698e-38	1.06269e-35	45.3289	18.6209	30.6575	35.394	34.058	26.0784	24.4727	70.1859	54.0044	47.6728	36.7392	236.134	223.404	237.588	179.965	215.968
AT3G45130	-0.0643815	0.85738	NA	2.63636	8.27844e-13	2.85099e-11	0	0	0	0	0.946056	0	0	0	0	0	1.31211	15.126	6.61937	9.68429	16.7878	28.9242
AT1G72070	1.15485	5.91388e-13	1.31962e-10	2.6322	2.46748e-69	2.63429e-66	84.4056	111.725	78.6875	86.6023	125.825	112.407	82.9944	190.505	211.817	207.608	242.741	584.033	674.348	594.616	632.563	545.704
AT3G25780	0.538436	0.138408	0.529488	2.63079	3.53416e-15	1.54634e-13	0	6.20696	3.06575	0.753064	5.67633	0.899254	2.12806	8.35547	7.80063	6.15134	5.24845	42.0168	40.5436	29.6985	28.2034	41.4581
AT5G55450	1.09326	5.65296e-08	5.81493e-06	2.62083	4.08314e-45	1.30124e-42	43.7659	31.0348	41.8986	43.6777	48.2488	54.8545	27.6648	110.292	78.6064	76.8917	98.4084	297.479	281.323	260.185	242.415	247.784
AT3G28340	-0.0816154	0.828174	0.959182	2.62083	1.92666e-14	7.86579e-13	1.56307	4.96557	2.04383	3.01225	3.78422	2.69776	5.32016	3.34219	3.00024	4.6135	1.31211	39.4958	36.4065	38.0916	33.5755	17.3545
AT2G38470	1.28444	1.43986e-05	0.000757566	2.61651	2.69777e-21	1.95927e-19	12.5045	8.68975	7.15341	12.8021	8.5145	9.89179	6.38419	21.7242	37.8031	24.6053	28.8665	74.7899	79.4324	78.7656	98.7121	53.9919
AT5G60900	0.279383	0.460844	NA	2.61172	9.23809e-13	3.16108e-11	1.56307	0	1.02192	0	0.946056	0	0	3.34219	1.80015	4.6135	0	21.8487	22.3404	17.4317	20.1453	11.5697
AT5G25260	0.761138	0.0430615	NA	2.60579	2.40861e-13	8.77621e-12	1.56307	0	2.04383	0	1.89211	0.899254	2.12806	6.68438	6.60054	3.07567	3.93634	23.5294	19.8581	26.4704	16.1163	31.8167
AT1G72940	1.09244	0.000158682	0.00553252	2.60123	2.79491e-22	2.21847e-20	17.1937	11.1725	7.15341	12.049	15.1369	8.09328	6.38419	36.7641	34.2028	19.9918	27.5544	76.4706	107.565	102.654	98.0405	64.5975
AT1G15010	0.219019	0.466831	0.837824	2.60079	4.32162e-22	3.39247e-20	12.5045	14.8967	13.2849	14.3082	7.56845	14.3881	9.57628	15.0398	14.4012	12.3027	27.5544	95.7983	145.626	119.44	79.9098	78.0955
AT5G13220	0.13542	0.704958	0.925481	2.58999	1.14815e-15	5.21601e-14	4.6892	0	9.19725	5.27145	9.46056	5.39552	4.25613	1.67109	10.2008	4.6135	5.24845	63.0252	49.6452	39.3828	35.5901	49.1712
AT1G21240	0.73528	0.0518716	NA	2.58882	8.55347e-13	2.93623e-11	0	1.24139	1.02192	0	0	0	1.06403	5.01328	2.40019	6.15134	5.24845	19.3277	26.4775	14.8493	20.1453	16.3904
AT5G60950	0.84898	0.022021	0.201565	2.57917	1.39287e-13	5.19033e-12	0	2.48278	3.06575	2.25919	0.946056	0	0	10.0266	9.00073	6.15134	2.62423	34.4538	27.3049	25.1792	30.218	19.2828
AT1G26420	0.867187	0.0210678	NA	2.57657	1.52485e-12	5.11125e-11	0	0	0	0	0	0.899254	2.12806	6.68438	1.80015	3.07567	5.24845	16.8067	19.8581	13.558	14.1017	14.4621
AT1G23840	1.00018	0.000590508	0.0156576	2.55996	2.22775e-21	1.629e-19	7.81534	16.1381	12.263	6.02451	16.0829	12.5896	4.25613	23.3953	22.8019	39.9837	36.7392	92.4369	104.255	119.44	77.8952	75.203
AT5G13080	-0.0849575	0.816961	NA	2.54701	5.43337e-12	1.70608e-10	0	1.24139	0	0.753064	0	0	0	0	0	1.53783	1.31211	19.3277	9.10163	10.9755	17.4593	17.3545
AT5G08790	0.4888	0.0293072	0.238402	2.54564	5.92257e-37	1.16017e-34	31.2613	26.0692	34.7451	18.8266	27.4356	24.2799	22.3447	58.4883	46.8038	41.5215	36.7392	202.521	204.373	224.676	210.854	153.298
AT1G14250	1.21879	0.000250825	0.00779007	2.5418	2.95318e-16	1.4331e-14	7.81534	4.96557	2.04383	3.76532	5.67633	3.59702	7.44822	13.3688	17.4014	26.1432	10.4969	44.5378	47.9904	45.839	49.6918	32.7808
AT5G45380	0.965413	0.0070406	0.0974397	2.53991	5.6569e-14	2.18026e-12	0	6.20696	4.08766	3.01225	9.46056	1.79851	1.06403	21.7242	10.8009	6.15134	11.809	68.0672	36.4065	32.281	44.3197	29.8884
AT1G33560	0.578507	0.110447	0.47878	2.53573	3.75817e-14	1.48326e-12	1.56307	6.20696	2.04383	6.02451	3.78422	1.79851	3.19209	6.68438	12.601	4.6135	2.62423	33.6134	33.0968	40.674	27.5319	44.3505
AT2G39330	-0.0472309	0.901468	NA	2.53379	3.66048e-12	1.17532e-10	3.12613	2.48278	0	1.50613	0	1.79851	0	1.67109	1.80015	4.6135	0	38.6554	26.4775	21.3054	12.7587	20.247
AT2G43590	0.853393	0.0118948	0.137578	2.53335	1.05581e-15	4.82731e-14	7.81534	2.48278	6.1315	6.77757	15.1369	15.2873	13.8324	15.0398	14.4012	15.3783	14.4332	28.5714	78.605	65.8532	62.4505	36.6374
AT5G22530	1.09945	0.00334115	NA	2.53327	3.49413e-12	1.12359e-10	0	0	0	0	0	0	0	8.35547	4.20034	4.6135	2.62423	14.2857	13.2387	14.2036	15.4447	15.4263
AT2G22500	0.297199	0.314404	0.733846	2.5201	4.19656e-22	3.30646e-20	12.5045	9.93114	12.263	15.0613	21.7593	9.89179	17.0245	13.3688	15.6013	16.9162	17.0575	90.7563	96.8082	70.3725	87.9679	69.4182
AT2G41090	1.92141	2.52783e-22	1.66653e-19	2.51873	1.56927e-40	3.98895e-38	50.0181	81.9319	59.2711	97.1452	114.473	98.0187	89.3786	280.744	220.818	201.456	392.322	447.899	402.954	382.207	484.159	365.41
AT2G16660	1.28688	4.36826e-08	4.5911e-06	2.51586	4.13725e-30	6.05059e-28	32.8244	23.5865	32.7013	42.1716	29.3277	55.7537	54.2656	81.8836	83.4068	96.8835	70.8541	252.941	206.028	212.409	209.511	126.303
AT4G21850	0.952423	0.000230306	0.00727179	2.5149	1.7801e-26	1.95921e-24	14.0676	11.1725	20.4383	17.3205	19.8672	17.0858	22.3447	26.7375	41.4034	32.2945	34.1149	119.328	103.428	93.6148	120.872	99.3066
AT2G37130	0.917591	7.27547e-06	0.000430226	2.51312	7.83517e-40	1.85885e-37	60.9596	64.5524	41.8986	54.9736	66.2239	63.847	61.7138	115.305	91.2074	89.1944	154.829	311.765	413.71	394.474	364.63	269.96
AT2G21850	0.643023	0.0891954	NA	2.50168	6.18333e-12	1.93587e-10	0	1.24139	0	1.50613	1.89211	0.899254	1.06403	3.34219	1.80015	3.07567	6.56056	21.0084	15.721	10.3299	19.4738	20.247
AT1G30730	0.445729	0.239428	NA	2.49319	3.78351e-12	1.21299e-10	1.56307	3.72418	0	0.753064	0.946056	4.49627	0	8.35547	3.00024	4.6135	2.62423	29.4118	22.3404	36.1547	15.4447	20.247
AT4G02520	1.25543	1.56993e-16	5.2954e-14	2.49074	1.36732e-65	1.12289e-62	1367.68	1231.46	1222.21	1594.24	1816.43	1210.4	1839.71	3031.36	2809.43	3417.07	3423.3	6763.02	7935.79	6445.87	6837.32	10191.9
AT5G64120	0.795896	0.00491507	0.0760002	2.49008	2.96645e-22	2.34591e-20	10.9415	9.93114	14.3068	6.77757	7.56845	5.39552	11.7043	20.0531	25.8021	29.2188	19.6817	85.7142	88.534	71.0182	75.8807	87.7369
AT1G66920	1.12438	0.00207489	0.0407229	2.48996	6.31897e-13	2.21185e-11	1.56307	1.24139	3.06575	3.76532	2.83817	1.79851	5.32016	8.35547	9.00073	19.9918	5.24845	36.1344	23.9952	38.7372	33.5755	15.4263
AT4G25810	0.158928	0.672707	0.917277	2.48831	9.7354e-13	3.32061e-11	3.12613	1.24139	4.08766	1.50613	1.89211	0.899254	2.12806	6.68438	4.20034	0	5.24845	20.1681	31.442	25.1792	44.3197	25.0677
AT1G72900	0.98463	6.32137e-05	0.00262716	2.48794	1.85726e-27	2.21544e-25	20.3199	34.759	27.5917	30.8756	57.7094	25.1791	58.5217	36.7641	71.4058	56.8998	80.0389	180.672	195.271	169.152	209.511	182.223
AT1G80840	0.683521	0.0540753	0.340199	2.48639	5.03995e-14	1.9566e-12	9.3784	1.24139	3.06575	11.296	5.67633	2.69776	4.25613	13.3688	10.8009	9.227	7.87268	41.1765	45.5081	25.8248	65.1365	37.6015
AT5G09290	0.847893	0.0245955	NA	2.48545	1.12082e-11	3.41881e-10	0	0	0	1.50613	1.89211	1.79851	2.12806	8.35547	2.40019	4.6135	2.62423	16.8067	9.10163	10.3299	20.8168	28.9242
AT5G10625	0.511644	0.129794	0.513715	2.47588	5.96084e-16	2.80962e-14	6.25227	3.72418	7.15341	7.53064	4.73028	5.39552	9.57628	10.0266	11.4009	10.7648	9.18479	54.6218	50.4727	54.232	31.561	46.2788
AT3G16530	2.02009	3.13287e-15	8.73829e-13	2.47482	8.03635e-24	7.24017e-22	21.8829	22.3451	30.6575	53.4675	53.9252	29.6754	53.2016	68.5148	143.412	153.783	156.141	153.781	245.744	201.433	186.68	118.589
AT1G34180	0.808143	0.0325786	NA	2.47367	9.93418e-12	3.03889e-10	0	1.24139	1.02192	1.50613	0.946056	0	0	6.68438	3.00024	4.6135	6.56056	31.0924	12.4113	17.4317	20.1453	14.4621
AT3G15536	0.576592	0.119567	NA	2.47158	1.80267e-11	5.37577e-10	0	0	0	0	0	0	0	1.67109	1.2001	7.68917	0	13.4454	14.0662	10.9755	14.1017	13.498
AT3G01290	1.21348	1.11872e-17	4.26997e-15	2.46898	6.19043e-76	1.01675e-72	179.753	230.899	206.427	323.064	330.173	209.526	277.712	441.169	502.241	469.039	569.457	1243.7	1221.27	1113.69	1238.94	1205.18
AT3G52430	0.754301	0.00382026	0.0633246	2.46861	3.1562e-25	3.10559e-23	14.0676	24.8278	17.3726	22.5919	18.9211	9.89179	9.57628	41.7773	33.6027	30.7567	38.0513	136.975	133.215	145.264	99.3836	104.127
AT1G14780	0.2357	0.519859	NA	2.45541	2.32171e-11	6.85659e-10	0	0	0	0.753064	0	0	1.06403	1.67109	0.600049	1.53783	1.31211	9.24369	10.7565	11.6212	14.1017	15.4263
AT3G26470	1.12047	0.00170985	0.0353602	2.44587	4.67107e-13	1.65676e-11	4.6892	6.20696	0	3.76532	0.946056	3.59702	2.12806	13.3688	13.8011	6.15134	18.3696	41.1765	30.6146	19.3686	50.3633	39.5298
AT2G23680	1.18699	0.000520309	0.0141587	2.44188	2.20932e-14	8.95132e-13	4.6892	2.48278	3.06575	8.2837	11.3527	8.99254	4.25613	15.0398	16.8014	16.9162	5.24845	34.4538	32.2694	32.9266	40.2906	36.6374
AT5G39580	0.427117	0.155919	0.556323	2.43328	4.83841e-19	3.01195e-17	17.1937	13.6553	8.17533	21.0858	16.0829	17.0858	23.4087	35.093	19.2016	3.07567	20.9938	62.1848	105.91	87.1586	102.07	86.7727
AT5G42380	0.23334	0.518653	NA	2.42831	3.8186e-11	1.10331e-09	0	0	0	0	0	0	0	1.67109	1.2001	0	1.31211	16.8067	12.4113	9.03867	8.05813	12.5338
AT2G05380	0.70323	1.28003e-06	9.14556e-05	2.42184	2.11507e-68	2.05277e-65	1239.51	1263.74	980.018	1430.82	1247.85	1323.7	1240.66	2301.1	1769.54	1437.87	2227.97	5626.89	7477.4	7307.77	6010.69	6379.72
AT1G19670	1.13077	3.77506e-06	0.000240147	2.42034	4.01221e-26	4.26213e-24	28.1352	23.5865	32.7013	24.8511	20.8132	16.1866	23.4087	48.4617	83.4068	53.8242	87.9115	176.471	198.581	211.118	189.366	109.912
AT5G26690	1.29466	0.000560053	NA	2.41481	5.01673e-11	1.43975e-09	0	0	0	0	0	0	0	6.68438	4.80039	0	14.4332	21.8487	10.7565	14.2036	13.4302	17.3545
AT4G25000	-0.190207	0.600291	NA	2.41134	7.09962e-11	1.99988e-09	0	1.24139	0	0.753064	0.946056	0	0	0	0	0	1.31211	20.1681	9.92905	11.6212	17.4593	7.71313
AT1G33030	1.07328	0.00426796	NA	2.40985	3.67288e-11	1.06409e-09	0	0	0	0.753064	0.946056	0.899254	1.06403	5.01328	5.40044	6.15134	2.62423	17.6471	14.8936	16.7861	12.7587	8.67727
AT3G21770	0.726305	0.0372654	0.273116	2.40052	1.04149e-13	3.9429e-12	3.12613	2.48278	7.15341	4.51838	13.2448	4.49627	5.32016	11.6977	12.601	7.68917	10.4969	59.6638	39.7162	38.0916	30.218	33.745
AT1G52410	0.474469	0.0388798	0.280136	2.39699	2.82637e-30	4.2499e-28	46.892	34.759	37.8109	33.1348	38.7883	23.3806	46.8174	45.1195	78.6064	52.2863	47.2361	308.403	224.231	229.195	212.869	195.721
AT4G21840	0.957026	0.011021	NA	2.39358	5.43414e-11	1.55536e-09	1.56307	0	0	0	0	0	0	5.01328	4.20034	3.07567	6.56056	15.126	18.2033	11.6212	14.7732	13.498
AT2G04040	1.09405	0.00349402	NA	2.37962	3.13064e-11	9.14437e-10	3.12613	0	0	2.25919	0.946056	0	1.06403	10.0266	5.40044	3.07567	9.18479	16.8067	19.0307	20.0142	19.4738	14.4621
AT1G51890	0.990894	0.00867185	NA	2.37899	1.0148e-10	2.79228e-09	1.56307	0	0	0	0	0.899254	1.06403	8.35547	3.60029	7.68917	3.93634	22.6891	11.5839	6.4562	22.8314	24.1035
AT5G06320	0.377956	0.0276361	0.229441	2.37569	1.75657e-51	7.81383e-49	110.978	129.105	92.9944	102.417	105.012	88.1269	120.236	118.648	158.413	169.162	137.772	600	777.775	610.111	543.924	521.601
AT5G57220	1.19242	0.000337324	0.010067	2.37155	2.85105e-14	1.13574e-12	3.12613	6.20696	5.10958	10.5429	8.5145	6.29478	6.38419	18.382	17.4014	13.8405	20.9938	29.4118	42.1985	40.0284	63.7935	35.6732
AT1G65970	0.34874	0.0961549	0.44829	2.369	4.34485e-37	8.67021e-35	39.0767	40.9659	37.8109	22.5919	24.5974	28.7761	37.2411	68.5148	47.4038	47.6728	47.2361	192.437	230.023	246.627	195.41	231.394
AT5G20960	1.00097	0.000228396	0.00724869	2.36617	6.35279e-21	4.462e-19	23.446	16.1381	12.263	28.6164	18.9211	12.5896	9.57628	38.4352	32.4026	52.2863	38.0513	110.924	120.803	92.9692	83.2673	128.231
AT2G16060	0.7448	0.0114246	0.13367	2.36199	1.77899e-18	1.03501e-16	14.0676	9.93114	11.2411	10.5429	17.029	8.09328	12.7684	28.4086	18.0015	18.454	30.1786	74.7899	88.534	67.7901	55.7354	95.45
AT1G02850	0.987647	0.00084176	0.0203482	2.36104	1.99906e-17	1.07788e-15	12.5045	18.6209	16.3507	8.2837	19.8672	13.4888	25.5368	63.5016	34.2028	24.6053	35.427	121.849	83.5695	80.0568	92.6685	167.761
AT5G33355	0.083938	0.822679	0.958339	2.36074	1.2996e-11	3.91937e-10	3.12613	3.72418	4.08766	3.01225	0	3.59702	4.25613	1.67109	6.60054	3.07567	5.24845	28.5714	31.442	42.6109	49.0203	13.498
AT4G23140	0.917744	0.0140764	0.152475	2.36019	3.47848e-11	1.01189e-09	1.56307	3.72418	0	1.50613	2.83817	2.69776	1.06403	11.6977	3.00024	10.7648	7.87268	31.0924	15.721	17.4317	34.9186	20.247
AT5G50200	0.442073	0.0910575	0.436418	2.35902	3.1195e-24	2.90863e-22	18.7568	19.8623	13.2849	26.3572	21.7593	24.2799	29.7929	18.382	27.0022	26.1432	27.5544	107.563	122.458	100.717	94.683	87.7369
AT3G23250	0.161836	0.65077	NA	2.35869	1.23624e-10	3.35403e-09	0	0	0	0	0	0	0	0	0.600049	3.07567	0	10.084	10.7565	9.68429	11.4157	10.6056
AT1G05575	0.828631	0.0253358	0.217825	2.3585	2.51831e-11	7.39629e-10	1.56307	4.96557	2.04383	6.02451	4.73028	2.69776	0	3.34219	11.4009	10.7648	11.809	16.8067	54.6098	41.3197	41.6337	15.4263
AT5G13210	1.23046	0.000648365	0.0167329	2.35732	5.64872e-12	1.77109e-10	0	3.72418	3.06575	2.25919	0.946056	2.69776	2.12806	5.01328	9.60078	12.3027	19.6817	34.4538	20.6855	21.9511	26.1889	31.8167
AT3G16720	0.842542	0.010958	0.129743	2.35368	1.21051e-14	5.0482e-13	4.6892	7.44835	4.08766	10.5429	14.1908	10.791	12.7684	18.382	12.001	13.8405	13.1211	42.0168	58.7469	47.1302	42.9767	26.996
AT1G19380	0.510428	0.0546643	0.341893	2.34371	2.37212e-21	1.72865e-19	23.446	40.9659	34.7451	34.6409	36.8962	35.0709	36.1771	63.5016	68.4056	46.135	26.2423	177.311	230.85	244.69	260.546	106.056
AT1G54020	-0.340584	0.372411	0.777313	2.33277	7.54329e-11	2.10542e-09	4.6892	3.72418	1.02192	4.51838	0	3.59702	1.06403	0	2.40019	4.6135	0	21.8487	17.3758	30.3441	44.9912	21.2111
AT3G51660	0.723655	0.000387288	0.0111897	2.32682	7.54677e-36	1.38913e-33	54.7073	38.4832	36.789	51.2083	44.4646	39.5672	52.1375	88.568	77.4063	66.1269	65.6056	261.344	237.47	184.647	217.569	272.852
AT1G18570	1.05098	0.000178489	0.00610566	2.32269	5.54519e-19	3.43191e-17	21.8829	9.93114	12.263	19.5797	17.9751	14.3881	15.9605	31.7508	35.4029	38.4458	36.7392	61.3445	89.3614	84.5762	134.302	80.0237
AT4G03420	0.710361	0.000143809	0.00511227	2.32077	1.52062e-42	4.27214e-40	45.3289	49.6557	54.1616	60.2451	61.4936	53.9552	35.113	66.8438	87.0071	101.497	86.5994	263.865	263.12	248.564	276.662	295.991
AT3G26210	1.16631	8.49753e-06	0.00048908	2.31668	1.43398e-21	1.07811e-19	18.7568	12.4139	13.2849	12.8021	19.8672	16.1866	22.3447	46.7906	38.4031	29.2188	40.6755	100.84	80.2598	78.7656	81.2528	101.235
AT1G52000	0.788138	0.00207319	0.0407229	2.31637	1.25172e-22	1.03192e-20	29.6983	19.8623	26.5698	25.6042	13.2448	13.4888	9.57628	43.4484	62.4051	43.0593	38.0513	200	114.184	132.998	134.974	150.406
AT4G12290	0.91593	5.37629e-06	0.000330414	2.31275	1.74876e-36	3.33389e-34	29.6983	34.759	32.7013	32.3817	43.5186	39.5672	37.2411	65.1727	69.0056	63.0512	64.2935	172.269	179.55	170.444	190.709	171.617
AT3G01830	0.175401	0.630524	NA	2.31221	3.99689e-10	1.01356e-08	0	0	0	0	0.946056	0	3.19209	0	1.2001	0	2.62423	12.605	26.4775	9.03867	14.7732	4.82071
AT3G52400	0.503852	0.00676112	0.0949306	2.31017	2.09657e-42	5.81377e-40	76.5903	67.0352	56.2054	77.5656	78.5226	78.2351	67.034	90.2391	91.8075	113.8	93.16	374.79	403.781	300.213	402.906	273.816
AT3G51450	0.975521	0.00735178	0.099931	2.30819	2.26009e-11	6.68385e-10	4.6892	0	4.08766	9.03676	2.83817	2.69776	2.12806	5.01328	11.4009	23.0675	3.93634	36.9748	28.9597	28.4073	38.9476	22.1753
AT2G41100	1.47492	2.50717e-21	1.45456e-18	2.30717	1.54557e-54	7.67464e-52	242.275	283.037	284.093	394.605	429.509	329.127	386.243	736.952	920.475	659.731	838.44	1328.57	1620.09	1282.85	1787.56	1113.58
AT3G07195	1.40284	0.000176141	NA	2.30299	2.05562e-10	5.40536e-09	0	1.24139	0	0.753064	0	0.899254	0	6.68438	4.20034	10.7648	11.809	15.9664	16.5484	11.6212	15.4447	16.3904
AT5G61600	1.19877	1.17279e-06	8.46277e-05	2.3029	2.02544e-23	1.76519e-21	17.1937	26.0692	26.5698	30.1225	41.6265	25.1791	26.6008	75.1992	49.804	56.8998	73.4783	107.563	153.9	166.57	162.506	102.199
AT1G28190	0.871503	0.00641971	0.0917513	2.30188	8.50514e-15	3.59607e-13	9.3784	6.20696	8.17533	13.5551	8.5145	13.4888	17.0245	30.0797	9.60078	26.1432	17.0575	47.0588	65.3662	67.7901	61.779	38.5657
AT2G22880	0.558423	0.14165	0.534606	2.29931	3.70935e-10	9.49664e-09	3.12613	0	1.02192	2.25919	7.56845	2.69776	1.06403	3.34219	6.60054	3.07567	5.24845	12.605	35.5791	31.6354	32.2325	6.74899
AT2G15480	0.896501	0.00643342	0.0917958	2.29789	5.78836e-14	2.2269e-12	1.56307	11.1725	6.1315	8.2837	13.2448	5.39552	13.8324	20.0531	15.0012	10.7648	22.3059	46.2185	67.8485	52.9408	32.904	44.3505
AT4G35180	0.492966	0.178167	NA	2.29668	4.12551e-10	1.04493e-08	0	0	0	0	0	0	0	1.67109	1.80015	1.53783	2.62423	9.24369	14.8936	10.3299	7.38662	12.5338
AT5G26340	0.852478	0.000148281	0.00524552	2.29618	2.55161e-28	3.16756e-26	35.9505	32.2762	43.9424	38.4062	32.1659	21.5821	27.6648	75.1992	72.0058	89.1944	59.0451	257.983	216.784	188.521	145.718	232.358
AT5G41740	0.42869	0.258212	NA	2.29271	2.06248e-10	5.41673e-09	0	2.48278	2.04383	3.01225	1.89211	2.69776	5.32016	1.67109	4.80039	3.07567	6.56056	15.9664	26.4775	16.1405	39.6191	12.5338
AT4G24110	-0.166661	0.658476	0.91386	2.29142	3.84305e-11	1.10887e-09	3.12613	2.48278	5.10958	2.25919	0.946056	0.899254	3.19209	3.34219	1.2001	6.15134	3.93634	28.5714	36.4065	34.2178	17.4593	24.1035
AT2G44290	1.09968	0.000126355	0.00466324	2.28616	8.30954e-18	4.57282e-16	12.5045	9.93114	10.2192	9.78983	13.2448	17.9851	9.57628	30.0797	19.2016	33.8323	36.7392	75.6302	66.1937	69.0813	57.7499	69.4182
AT2G26530	0.78922	0.000224078	0.00715866	2.28048	2.57114e-31	4.00722e-29	39.0767	39.7246	30.6575	51.2083	58.6555	37.7687	44.6893	71.857	64.8053	66.1269	66.9177	147.899	221.749	204.661	226.971	173.545
AT5G42020	0.594819	0.0130484	0.14558	2.26975	3.4303e-25	3.35981e-23	20.3199	32.2762	35.7671	33.1348	22.7053	26.9776	36.1771	46.7906	51.6042	59.9755	36.7392	199.16	138.179	154.303	128.259	208.255
AT5G20400	0.51602	0.0983639	0.453122	2.26845	1.23068e-15	5.55547e-14	14.0676	8.68975	7.15341	15.0613	11.3527	13.4888	7.44822	13.3688	16.2013	10.7648	23.618	50.4201	85.2243	65.2076	50.3633	53.9919
AT3G48090	1.07116	0.000213299	0.0068839	2.26524	2.86146e-17	1.51985e-15	7.81534	7.44835	14.3068	19.5797	23.6514	14.3881	14.8964	20.0531	26.4021	23.0675	38.0513	76.4706	63.7114	51.6496	69.8371	63.6333
AT5G24160	0.838488	0.00543279	0.0812103	2.26405	3.17423e-16	1.53273e-14	6.25227	14.8967	8.17533	6.02451	17.9751	8.99254	7.44822	25.0664	22.8019	15.3783	22.3059	75.6302	63.7114	53.5864	60.436	54.9561
AT1G73810	0.345926	0.356928	NA	2.25729	9.49631e-10	2.28339e-08	0	1.24139	0	1.50613	2.83817	0	0	0	3.00024	1.53783	2.62423	15.126	19.0307	14.2036	11.4157	7.71313
AT4G02330	-0.18771	0.596574	NA	2.25606	9.28969e-10	2.23623e-08	0	0	1.02192	0	0	0	0	0	0.600049	0	0	6.72269	11.5839	12.2668	12.7587	9.64141
AT5G25440	0.905396	0.000696623	0.0177571	2.25534	4.91447e-20	3.24872e-18	17.1937	16.1381	16.3507	15.0613	21.7593	22.4813	17.0245	56.8172	37.203	32.2945	18.3696	94.9579	89.3614	84.5762	116.171	90.6293
AT2G26440	0.659687	0.0687633	0.381685	2.25391	3.54329e-11	1.02934e-09	1.56307	2.48278	7.15341	3.01225	2.83817	1.79851	8.51225	10.0266	11.4009	4.6135	10.4969	58.8235	23.9952	35.5091	26.8604	25.0677
AT5G18270	0.535981	0.157496	NA	2.25005	6.41316e-10	1.58305e-08	0	0	2.04383	0	2.83817	1.79851	2.12806	3.34219	2.40019	6.15134	2.62423	14.2857	13.2387	16.7861	18.8023	12.5338
AT4G11521	0.569733	0.124868	0.504578	2.24902	8.52205e-11	2.35714e-09	0	2.48278	4.08766	3.01225	2.83817	1.79851	3.19209	3.34219	6.60054	10.7648	2.62423	28.5714	23.9952	21.9511	19.4738	21.2111
AT1G06180	0.57443	0.0613225	0.360089	2.24384	6.18171e-16	2.90731e-14	7.81534	7.44835	12.263	6.77757	6.62239	8.09328	12.7684	20.0531	18.0015	10.7648	15.7454	58.8235	54.6098	65.2076	47.6773	55.9202
AT1G13340	0.520574	0.102195	0.462276	2.24326	7.24017e-15	3.09804e-13	6.25227	9.93114	8.17533	8.2837	4.73028	8.09328	13.8324	11.6977	12.001	10.7648	22.3059	51.2605	43.8533	56.8145	46.3342	58.8126
AT1G54000	0.18031	0.629684	NA	2.24242	1.21491e-09	2.88872e-08	0	0	1.02192	0.753064	0.946056	3.59702	0	3.34219	0.600049	0	2.62423	9.24369	15.721	14.2036	10.7442	14.4621
AT4G39940	1.71729	4.92303e-12	9.1543e-10	2.24231	2.14939e-21	1.58254e-19	17.1937	18.6209	12.263	21.8388	13.2448	12.5896	23.4087	55.1461	70.8057	55.362	65.6056	95.7983	83.5695	85.8674	105.427	80.9879
AT3G50470	1.419	3.12704e-05	0.00146779	2.24138	4.43736e-12	1.40782e-10	3.12613	7.44835	2.04383	3.76532	2.83817	3.59702	8.51225	18.382	16.2013	21.5297	20.9938	29.4118	33.0968	36.1547	50.3633	21.2111
AT3G24982	0.973149	0.0035734	0.0600563	2.24022	1.58063e-12	5.27338e-11	7.81534	7.44835	12.263	9.03676	9.46056	9.89179	20.2166	45.1195	22.2018	18.454	18.3696	105.882	40.5436	36.8003	58.4214	104.127
AT1G43160	0	1	NA	2.23925	7.46638e-10	1.81989e-08	0	0	0	0.753064	0	0	0	0	0	0	0	6.72269	15.721	9.68429	6.0436	9.64141
AT2G05520	1.08494	1.92146e-19	8.70901e-17	2.22919	1.19262e-83	2.82943e-80	2797.89	2796.86	2783.7	3456.56	3682.05	3219.33	3515.56	6059.39	4863.99	6343.56	6963.38	11213.4	15149.2	12545.7	14016.4	14872.8
AT1G71140	0.350632	0.345967	0.759123	2.22788	1.27422e-10	3.44417e-09	3.12613	4.96557	1.02192	3.01225	9.46056	0.899254	3.19209	6.68438	6.00049	6.15134	2.62423	36.1344	19.8581	23.8879	30.218	21.2111
AT4G12735	0.05701	0.87156	NA	2.22272	1.21723e-09	2.89103e-08	0	0	0	0	0.946056	0	0	1.67109	0.600049	0	0	10.9244	8.27421	9.03867	7.38662	11.5697
AT1G52770	1.13732	0.00190188	0.0383587	2.21294	2.04361e-10	5.38041e-09	3.12613	0	2.04383	1.50613	2.83817	8.09328	8.51225	16.7109	6.00049	9.227	9.18479	28.5714	21.5129	20.0142	22.1599	18.3187
AT1G73500	0.975012	0.00146894	0.0315637	2.20469	1.12065e-14	4.68261e-13	7.81534	3.72418	16.3507	12.8021	12.2987	11.6903	14.8964	25.0664	19.8016	21.5297	32.8028	49.5798	64.5388	77.4744	71.1801	38.5657
AT4G21830	-0.0490036	0.886432	NA	2.19909	1.39992e-09	3.29924e-08	0	0	0	0	0	0	0	0	0.600049	0	0	10.084	8.27421	6.4562	11.4157	7.71313
AT5G51190	0.25086	0.510804	0.857389	2.1983	5.12607e-09	1.11572e-07	3.12613	1.24139	4.08766	4.51838	6.62239	1.79851	1.06403	1.67109	9.60078	1.53783	7.87268	18.4874	58.7469	48.4215	66.4796	17.3545
AT1G32450	-0.553628	0.145175	0.539902	2.19799	3.57787e-10	9.18206e-09	3.12613	6.20696	3.06575	1.50613	3.78422	5.39552	2.12806	0	2.40019	1.53783	2.62423	43.6975	23.9952	32.281	13.4302	34.7091
AT4G04500	0.242513	0.498722	NA	2.19316	2.34568e-09	5.36816e-08	0	0	0	0.753064	0	0	0	0	0.600049	0	3.93634	7.56302	12.4113	5.16496	12.0872	15.4263
AT3G48080	0.761725	0.0440826	NA	2.19143	1.77425e-09	4.12676e-08	0	2.48278	1.02192	0	0	0	1.06403	10.0266	2.40019	4.6135	5.24845	18.4874	17.3758	14.8493	16.1163	11.5697
AT1G52200	1.00548	3.15113e-05	0.00147432	2.19071	1.49551e-22	1.21879e-20	17.1937	23.5865	30.6575	38.4062	43.5186	33.2724	29.7929	53.475	54.0044	46.135	66.9177	132.773	131.56	145.264	153.776	83.8803
AT3G50930	-0.104828	0.76464	0.944953	2.18217	2.16524e-12	7.09082e-11	9.3784	4.96557	6.1315	6.02451	3.78422	6.29478	2.12806	8.35547	6.60054	9.227	1.31211	46.2185	38.8888	31.6354	44.3197	36.6374
AT5G13200	0.993137	0.00291323	0.0521005	2.17937	2.11169e-12	6.93674e-11	3.12613	2.48278	8.17533	7.53064	13.2448	5.39552	9.57628	11.6977	16.2013	15.3783	13.1211	37.8151	30.6146	32.9266	40.9621	32.7808
AT5G40010	0.301396	0.405703	NA	2.17409	3.36257e-09	7.5102e-08	0	0	0	0.753064	0	0	1.06403	1.67109	1.80015	0	1.31211	13.4454	4.96452	11.6212	8.72964	11.5697
AT1G32350	0.592098	0.111674	NA	2.17272	5.45508e-09	1.18011e-07	0	1.24139	0	0	0	0	0	10.0266	1.80015	3.07567	0	28.5714	4.96452	9.68429	10.7442	23.1394
AT1G17960	0.902318	0.0170913	NA	2.17182	3.66358e-09	8.14082e-08	0	0	1.02192	2.25919	2.83817	2.69776	3.19209	6.68438	4.20034	4.6135	6.56056	14.2857	7.44679	7.10182	20.1453	33.745
AT1G01560	0.177386	0.633885	NA	2.1693	4.64375e-09	1.01587e-07	1.56307	0	0	0.753064	0	1.79851	2.12806	1.67109	0.600049	3.07567	1.31211	21.8487	14.0662	9.68429	9.40115	7.71313
AT5G55170	0.987231	0.00728042	0.099337	2.16908	7.22308e-10	1.7626e-08	3.12613	2.48278	3.06575	8.2837	6.62239	1.79851	3.19209	5.01328	9.60078	3.07567	27.5544	40.3361	17.3758	29.0529	24.8459	39.5298
AT3G63380	1.37358	0.000167522	0.0057989	2.16314	6.24653e-10	1.54729e-08	1.56307	2.48278	1.02192	3.76532	1.89211	3.59702	6.38419	3.34219	10.2008	18.454	15.7454	11.7647	25.65	25.1792	24.8459	19.2828
AT4G38560	0.401625	0.289695	NA	2.16096	1.84601e-09	4.28901e-08	0	2.48278	2.04383	3.01225	1.89211	0.899254	2.12806	1.67109	3.60029	4.6135	5.24845	21.0084	14.8936	12.9124	23.5029	15.4263
AT1G06160	1.57529	1.26158e-08	1.49983e-06	2.15975	2.06603e-16	1.0259e-14	10.9415	8.68975	17.3726	20.3327	17.9751	11.6903	14.8964	61.8305	49.804	39.9837	41.9876	72.2689	90.1889	90.3867	59.0929	52.0636
AT4G18010	0.326188	0.180847	0.593212	2.14904	3.86225e-23	3.31192e-21	21.8829	26.0692	25.5479	40.6654	27.4356	29.6754	23.4087	36.7641	33.6027	43.0593	18.3696	115.126	137.352	128.478	110.128	125.338
AT4G08770	1.57838	2.21863e-05	NA	2.14812	2.72599e-09	6.17237e-08	0	0	0	1.50613	2.83817	1.79851	2.12806	8.35547	5.40044	9.227	13.1211	11.7647	14.0662	10.9755	11.4157	16.3904
AT1G78410	1.18925	0.00156305	NA	2.14654	3.90205e-09	8.61598e-08	0	0	1.02192	2.25919	0	2.69776	1.06403	8.35547	4.20034	9.227	6.56056	11.7647	16.5484	17.4317	16.7878	6.74899
AT1G66960	0.22873	0.54314	NA	2.14281	8.1737e-09	1.73657e-07	1.56307	0	1.02192	1.50613	0	1.79851	0	3.34219	0.600049	3.07567	2.62423	21.0084	6.61937	7.10182	20.8168	18.3187
AT5G17760	0.234319	0.498097	0.852654	2.13744	1.52357e-11	4.57541e-10	3.12613	17.3795	2.04383	3.01225	3.78422	5.39552	8.51225	6.68438	10.8009	16.9162	5.24845	51.2605	33.9243	47.7759	38.9476	54.9561
AT5G53110	0.255616	0.474599	NA	2.13086	6.33249e-09	1.36165e-07	0	0	0	0	0	0.899254	0	0	0.600049	4.6135	0	10.084	6.61937	5.81058	15.4447	11.5697
AT4G00700	0.148779	0.688069	NA	2.1306	8.58951e-09	1.81587e-07	1.56307	0	0	0.753064	0.946056	0	2.12806	0	1.80015	3.07567	0	15.126	8.27421	7.10182	14.1017	13.498
AT1G70810	1.25054	1.58997e-06	0.000110339	2.1284	2.89064e-18	1.64152e-16	15.6307	17.3795	17.3726	32.3817	9.46056	15.2873	21.2806	51.8039	45.6037	52.2863	41.9876	78.1512	101.773	97.4886	89.3109	78.0955
AT5G55460	0.914167	0.00213729	0.0412773	2.1253	1.26832e-14	5.2483e-13	14.0676	4.96557	13.2849	10.5429	16.0829	10.791	9.57628	18.382	24.602	26.1432	28.8665	70.5882	52.1275	65.8532	70.5086	39.5298
AT1G19960	1.35702	3.19536e-05	0.00148543	2.12296	1.80548e-11	5.37666e-10	25.0091	34.759	35.7671	25.6042	36.8962	21.5821	11.7043	138.701	64.8053	76.8917	177.135	300.84	213.475	220.802	183.322	115.697
AT1G13520	-0.0823603	0.822561	NA	2.12177	1.2269e-08	2.53599e-07	1.56307	1.24139	0	0	0.946056	0	0	3.34219	0	0	1.31211	20.1681	11.5839	7.10182	6.0436	24.1035
AT3G04640	0.643975	0.0142407	0.153338	2.12024	1.59597e-18	9.38763e-17	20.3199	16.1381	28.6137	37.6532	19.8672	20.6828	25.5368	40.1063	36.0029	30.7567	45.9239	122.689	110.047	131.061	127.587	70.3823
AT3G54640	1.27779	4.27995e-13	9.8534e-11	2.11569	1.03498e-37	2.16655e-35	42.2028	52.1385	57.2273	58.739	51.087	52.1567	60.6498	127.003	145.812	135.329	115.466	258.823	218.439	241.462	259.203	210.183
AT1G55850	0.942629	2.35092e-05	0.00115374	2.11436	1.20043e-24	1.14939e-22	34.3875	24.8278	35.7671	34.6409	49.1949	30.5746	48.9454	53.475	78.0063	49.2107	78.7268	128.571	159.692	166.57	171.907	142.693
AT4G23170	0.755729	0.0076079	0.102171	2.11235	4.12804e-16	1.96745e-14	20.3199	13.6553	9.19725	12.8021	12.2987	10.791	7.44822	23.3953	24.602	35.3702	24.9301	57.1428	92.6711	76.8287	73.1947	58.8126
AT1G06620	0.527059	0.13937	0.530366	2.11175	1.52477e-10	4.09522e-09	3.12613	6.20696	4.08766	3.01225	4.73028	5.39552	1.06403	6.68438	6.60054	9.227	13.1211	44.5378	25.65	25.8248	28.2034	26.0318
AT5G60800	0.658102	0.000971878	0.0225538	2.11161	3.02805e-30	4.52133e-28	71.9011	50.8971	74.5999	51.2083	54.8712	48.5597	44.6893	118.648	84.6069	90.7322	145.645	391.596	253.191	280.845	294.122	321.059
AT4G39955	0.430285	0.19282	0.609549	2.11105	2.18952e-12	7.15936e-11	12.5045	8.68975	3.06575	6.77757	8.5145	5.39552	11.7043	15.0398	13.2011	12.3027	7.87268	46.2185	37.2339	32.9266	55.7354	49.1712
AT4G36670	0.406129	0.0427042	0.296071	2.10406	5.51396e-30	7.955e-28	71.9011	68.2766	91.9725	92.6268	66.2239	83.6306	70.2261	125.332	105.009	107.648	90.5358	315.126	481.559	415.779	340.456	261.282
AT3G04070	0.484383	0.202038	NA	2.10231	7.75716e-09	1.65797e-07	0	0	3.06575	1.50613	1.89211	1.79851	1.06403	1.67109	5.40044	4.6135	1.31211	10.9244	14.0662	15.4949	16.7878	17.3545
AT4G38540	0.664007	0.000141534	0.00504534	2.09873	2.34618e-39	5.32933e-37	50.0181	83.1733	78.6875	81.3309	114.473	71.0411	101.083	128.674	119.41	98.4214	124.651	314.286	326.831	327.329	350.529	314.31
AT1G24140	1.21988	0.00111168	NA	2.09785	1.26179e-08	2.60308e-07	0	0	0	0	0	0.899254	0	6.68438	7.80063	0	6.56056	7.56302	13.2387	12.9124	14.1017	7.71313
AT1G09970	0.739551	4.27013e-05	0.00189668	2.0933	7.94431e-37	1.54206e-34	43.7659	58.3454	62.3369	85.8493	89.8753	67.444	74.4822	88.568	115.209	98.4214	78.7268	268.907	270.567	256.311	235.7	239.107
AT1G66860	0.259226	0.496173	NA	2.07699	1.65361e-08	3.36908e-07	0	1.24139	3.06575	1.50613	2.83817	1.79851	3.19209	8.35547	1.80015	1.53783	2.62423	35.2941	20.6855	9.03867	13.4302	13.498
AT4G22513	0.886458	0.000419912	0.0120126	2.07695	2.35812e-18	1.35351e-16	40.6397	62.0696	36.789	125.009	99.3359	89.9254	55.3296	83.5547	110.409	89.1944	99.7206	225.21	261.465	357.673	173.25	150.406
AT2G22470	0.00668738	0.984528	0.998121	2.07568	3.1906e-11	9.3068e-10	7.81534	8.68975	8.17533	6.77757	2.83817	7.19403	11.7043	13.3688	10.8009	3.07567	6.56056	59.6638	49.6452	43.9021	24.1744	56.8843
AT5G45000	0.973101	0.00981437	NA	2.07485	1.9232e-08	3.88497e-07	0	1.24139	0	1.50613	0	0	1.06403	5.01328	5.40044	4.6135	5.24845	16.8067	22.3404	10.9755	7.38662	6.74899
AT5G54710	1.11571	0.00294316	NA	2.07478	9.40353e-09	1.97622e-07	1.56307	0	1.02192	0.753064	1.89211	5.39552	2.12806	15.0398	7.20058	4.6135	2.62423	15.9664	14.0662	12.9124	18.8023	14.4621
AT3G28930	1.14879	4.83673e-09	6.43595e-07	2.07222	9.60555e-30	1.34933e-27	39.0767	47.1729	38.8328	46.6899	50.141	56.653	38.3051	103.608	96.0078	86.1187	112.842	231.933	156.383	193.04	188.694	186.079
AT5G48540	1.02312	0.00533705	NA	2.06907	3.07661e-09	6.89315e-08	1.56307	3.72418	2.04383	1.50613	0	2.69776	1.06403	5.01328	9.00073	10.7648	11.809	27.7311	18.2033	22.5967	14.7732	18.3187
AT3G59700	0.246148	0.517896	NA	2.06787	1.22406e-08	2.53257e-07	1.56307	1.24139	2.04383	2.25919	0.946056	1.79851	1.06403	1.67109	5.40044	1.53783	1.31211	16.8067	18.2033	15.4949	16.1163	11.5697
AT3G26440	0.58747	0.104562	0.467355	2.06734	1.10093e-09	2.63236e-08	7.81534	4.96557	1.02192	3.01225	3.78422	6.29478	3.19209	15.0398	7.20058	9.227	6.56056	34.4538	19.0307	20.6598	47.0057	26.996
AT2G31865	0.749964	0.0107183	0.127844	2.06547	2.91805e-14	1.16026e-12	9.3784	16.1381	15.3287	9.03676	6.62239	7.19403	7.44822	23.3953	31.8026	19.9918	28.8665	67.2269	58.7469	48.4215	102.741	75.203
AT1G14860	1.04975	0.00126751	0.0283267	2.0584	1.23316e-11	3.74013e-10	3.12613	8.68975	5.10958	10.5429	6.62239	8.09328	9.57628	10.0266	16.2013	15.3783	24.9301	37.8151	29.7871	35.5091	34.9186	39.5298
AT3G25760	1.2807	0.000292629	0.00884227	2.05426	1.37613e-09	3.24674e-08	6.25227	4.96557	2.04383	10.5429	14.1908	3.59702	5.32016	18.382	36.603	9.227	6.56056	29.4118	38.0614	42.6109	30.218	33.745
AT4G29780	0.274989	0.435196	0.820111	2.05426	1.987e-10	5.25078e-09	4.6892	4.96557	7.15341	5.27145	5.67633	6.29478	9.57628	3.34219	10.8009	1.53783	14.4332	33.6134	35.5791	43.9021	38.2761	21.2111
AT4G39830	0.47438	0.209685	NA	2.0531	1.11383e-08	2.31573e-07	1.56307	1.24139	3.06575	1.50613	0.946056	0.899254	5.32016	3.34219	5.40044	1.53783	7.87268	20.1681	11.5839	14.2036	24.1744	22.1753
AT1G05675	0.861172	0.022333	NA	2.05186	1.55763e-08	3.18568e-07	3.12613	1.24139	1.02192	0	3.78422	0.899254	2.12806	5.01328	9.60078	7.68917	3.93634	12.605	19.8581	12.2668	32.2325	14.4621
AT1G27020	1.04184	8.17085e-08	8.11712e-06	2.05137	7.69681e-29	1.00823e-26	104.725	130.346	108.323	97.8983	157.991	115.104	141.516	170.452	213.017	301.415	320.155	405.042	535.341	473.239	569.441	609.337
AT4G17490	0.75065	0.00181023	0.0368759	2.04638	9.64481e-20	6.31706e-18	28.1352	43.4487	52.1177	57.9859	64.3318	49.459	45.7533	51.8039	88.8072	81.5052	81.351	135.294	258.155	226.612	237.043	135.944
AT4G22212	0.290399	0.444711	NA	2.04564	3.67276e-08	7.15518e-07	1.56307	2.48278	0	3.76532	0.946056	1.79851	1.06403	0	2.40019	3.07567	6.56056	29.4118	15.721	10.3299	6.0436	26.0318
AT4G01360	0.135576	0.715527	NA	2.04403	3.1503e-08	6.21674e-07	0	0	1.02192	0.753064	1.89211	2.69776	1.06403	1.67109	2.40019	0	0	10.9244	10.7565	10.3299	8.05813	13.498
AT3G21780	0.740914	0.0473049	NA	2.04314	7.89088e-09	1.6815e-07	3.12613	1.24139	2.04383	2.25919	1.89211	1.79851	3.19209	13.3688	4.80039	1.53783	7.87268	17.6471	20.6855	20.0142	20.8168	12.5338
AT4G23230	0.447678	0.222529	NA	2.03656	3.37508e-08	6.62359e-07	0	0	0	0	0.946056	0.899254	2.12806	0	4.20034	0	1.31211	11.7647	11.5839	7.10182	12.0872	6.74899
AT1G72520	0.490483	0.195611	NA	2.03572	3.76853e-08	7.32839e-07	1.56307	0	2.04383	0	0	0	1.06403	3.34219	5.40044	1.53783	2.62423	10.084	16.5484	12.9124	22.1599	7.71313
AT1G13330	0.337175	0.274932	0.701864	2.03568	2e-13	7.32488e-12	10.9415	11.1725	9.19725	9.03676	5.67633	9.89179	14.8964	13.3688	13.2011	10.7648	20.9938	48.7395	47.9904	59.397	45.6627	58.8126
AT4G39580	0.683082	0.0713968	NA	2.0338	2.45708e-08	4.91231e-07	0	0	3.06575	2.25919	2.83817	1.79851	2.12806	3.34219	3.00024	9.227	5.24845	8.40336	23.1678	20.6598	12.0872	13.498
AT5G35735	0.547729	0.00649902	0.0925043	2.0323	5.57979e-29	7.3543e-27	35.9505	47.1729	42.9205	53.4675	39.7343	37.7687	42.5613	58.4883	63.0051	67.6647	69.542	189.916	220.921	191.103	172.578	157.155
AT4G23130	0.958771	0.011059	NA	2.02515	2.85309e-08	5.66691e-07	3.12613	0	0	1.50613	2.83817	0	1.06403	1.67109	7.20058	9.227	3.93634	16.8067	11.5839	10.3299	15.4447	14.4621
AT1G07135	0.178584	0.472668	0.840306	2.02477	1.23964e-18	7.41892e-17	34.3875	52.1385	60.2931	53.4675	52.9791	50.3582	42.5613	46.7906	75.6061	49.2107	55.1087	168.907	271.394	264.058	310.238	130.159
AT4G22590	0.458122	0.22217	0.643241	2.02413	1.08953e-08	2.26963e-07	4.6892	1.24139	1.02192	4.51838	3.78422	12.5896	4.25613	6.68438	5.40044	7.68917	1.31211	25.2101	16.5484	12.9124	20.1453	28.9242
AT4G22592	0.458122	0.22217	0.643241	2.02413	1.08953e-08	2.26963e-07	4.6892	1.24139	1.02192	4.51838	3.78422	12.5896	4.25613	6.68438	5.40044	7.68917	1.31211	25.2101	16.5484	12.9124	20.1453	28.9242
AT4G13510	1.12293	1.56751e-11	2.67472e-09	2.01788	2.69417e-38	5.87e-36	89.0948	74.4835	77.6656	92.6268	99.3359	98.9179	101.083	160.425	150.612	195.305	230.932	373.109	377.304	344.115	293.45	332.629
AT2G41410	0.317731	0.1525	0.551493	2.01723	5.00519e-23	4.27483e-21	50.0181	62.0696	56.2054	57.2328	57.7094	49.459	52.1375	93.5813	73.806	87.6565	38.0513	272.269	301.181	289.238	215.555	174.51
AT2G38290	0.453369	0.0867909	0.427983	2.00902	2.37948e-17	1.27976e-15	21.8829	17.3795	13.2849	18.0735	23.6514	19.7836	15.9605	21.7242	20.4017	32.2945	30.1786	73.9495	80.2598	85.8674	71.8516	82.9162
AT5G47230	0.148231	0.665793	0.91501	2.00877	2.79346e-10	7.22105e-09	12.5045	2.48278	15.3287	9.78983	9.46056	6.29478	13.8324	10.0266	12.601	10.7648	15.7454	39.4958	93.4985	56.8145	69.1656	24.1035
AT2G02810	0.6177	0.0666157	0.375221	2.00823	9.14992e-11	2.52415e-09	4.6892	6.20696	8.17533	1.50613	3.78422	1.79851	6.38419	10.0266	16.2013	10.7648	9.18479	41.1765	29.7871	34.2178	34.247	34.7091
AT5G06310	-0.032339	0.863696	0.968749	2.00637	2.08152e-33	3.41882e-31	78.1534	69.518	61.315	56.4798	52.0331	53.9552	78.7383	53.475	69.0056	70.7404	76.1025	282.353	357.446	269.223	258.532	296.956
AT4G08850	0.685337	0.000756753	0.0187327	2.00376	6.14109e-27	7.08781e-25	43.7659	55.8627	35.7671	44.4308	52.0331	40.4664	54.2656	100.266	72.0058	73.816	61.6693	228.571	188.652	171.089	172.578	215.968
AT3G22600	1.15225	0.0019822	0.0394915	2.00348	8.715e-08	1.6014e-06	0	0	0	0	0	0.899254	0	26.7375	1.2001	7.68917	6.56056	31.9328	23.9952	16.7861	12.7587	26.0318
AT5G04340	0.137563	0.71842	NA	2.00153	6.46782e-08	1.21141e-06	1.56307	2.48278	3.06575	1.50613	6.62239	1.79851	2.12806	8.35547	4.80039	0	1.31211	8.40336	31.442	20.0142	44.9912	10.6056
AT2G40140	0.544689	0.00785821	0.104087	2.00082	2.04074e-26	2.23456e-24	62.5227	45.9315	55.1835	54.9736	58.6555	40.4664	69.162	70.1859	67.8055	79.9674	115.466	215.126	257.328	194.332	245.101	267.067
AT1G32640	0.490932	0.0355857	0.267013	2.00067	1.53664e-21	1.14721e-19	28.1352	24.8278	26.5698	20.3327	18.9211	23.3806	26.6008	31.7508	42.0034	41.5215	39.3634	130.252	111.702	131.706	111.471	94.4859
AT1G66090	0.32605	0.373352	0.778143	1.99915	5.11779e-09	1.11505e-07	1.56307	7.44835	5.10958	0.753064	4.73028	0.899254	1.06403	1.67109	8.40068	9.227	9.18479	26.8907	35.5791	23.2423	41.6337	16.3904
AT4G25070	0.108021	0.7769	NA	1.9947	4.67448e-08	8.93549e-07	0	3.72418	2.04383	0	0	0.899254	1.06403	0	2.40019	3.07567	5.24845	15.126	13.2387	15.4949	16.7878	14.4621
AT1G65730	0.152022	0.688899	NA	1.99409	5.06461e-08	9.62952e-07	0	1.24139	1.02192	2.25919	2.83817	2.69776	6.38419	1.67109	2.40019	0	2.62423	15.126	14.0662	11.6212	10.0727	11.5697
AT3G46110	0.932181	0.0121471	NA	1.99165	1.76997e-08	3.59584e-07	1.56307	1.24139	2.04383	3.01225	3.78422	3.59702	4.25613	1.67109	7.20058	7.68917	11.809	11.7647	22.3404	16.7861	18.1308	15.4263
AT4G38545	0.641152	0.000182377	0.00616597	1.9886	1.39561e-36	2.6846e-34	57.8335	90.6216	87.8848	86.6023	125.825	84.5299	124.492	140.372	130.211	110.724	133.835	319.328	335.105	333.14	363.287	326.844
AT5G53870	0.0471535	0.901253	NA	1.98811	6.57353e-08	1.22583e-06	3.12613	1.24139	0	1.50613	2.83817	1.79851	2.12806	1.67109	2.40019	3.07567	0	11.7647	20.6855	15.4949	8.72964	11.5697
AT3G04210	1.23123	9.01891e-07	6.81303e-05	1.98791	4.33392e-17	2.27366e-15	37.5136	23.5865	17.3726	29.3695	31.2198	23.3806	40.4332	55.1461	72.6059	76.8917	68.2299	107.563	139.834	92.9692	163.849	86.7727
AT4G22510	0.747365	0.00801723	0.105519	1.98781	1.72002e-13	6.32113e-12	50.0181	83.1733	60.2931	141.576	129.61	121.399	73.4182	108.621	147.012	113.8	124.651	303.361	364.893	522.306	222.27	205.362
AT2G46440	1.69486	8.65197e-07	6.57006e-05	1.98592	2.12303e-09	4.89534e-08	1.56307	4.96557	3.06575	6.02451	8.5145	2.69776	1.06403	26.7375	12.601	26.1432	22.3059	21.8487	23.9952	20.6598	30.8895	27.9601
AT5G39520	0.0983364	0.761897	0.944089	1.98124	6.77311e-12	2.10509e-10	4.6892	11.1725	10.2192	12.049	11.3527	8.99254	10.6403	10.0266	12.601	6.15134	10.4969	39.4958	36.4065	43.2565	45.6627	59.7768
AT2G45220	0.383429	0.284102	NA	1.98062	6.5836e-08	1.22664e-06	0	0	0	0.753064	0	0	0	6.68438	0	0	1.31211	11.7647	6.61937	6.4562	8.05813	12.5338
AT4G08870	-0.0439252	0.879723	0.972349	1.97924	1.04425e-14	4.38052e-13	14.0676	18.6209	17.3726	15.0613	10.4066	13.4888	12.7684	20.0531	15.0012	18.454	14.4332	102.521	86.0518	77.4744	57.7499	57.8485
AT4G22517	0.427361	0.133999	0.523424	1.97893	3.68162e-13	1.3234e-11	56.2704	85.6561	72.556	121.243	132.448	97.1194	87.2506	90.2391	133.811	104.573	90.5358	270.588	436.051	590.742	231	240.071
AT2G39518	0.412239	0.274718	NA	1.97877	2.90406e-08	5.75742e-07	3.12613	1.24139	2.04383	6.02451	1.89211	4.49627	1.06403	0	4.80039	6.15134	6.56056	13.4454	23.1678	20.0142	13.4302	19.2828
AT5G28540	0.656641	0.000582331	0.0154975	1.97748	1.26469e-29	1.71998e-27	56.2704	60.8282	50.0739	47.443	41.6265	52.1567	67.034	68.5148	106.209	104.573	78.7268	268.067	228.368	235.006	204.139	233.322
AT3G09270	0.451828	0.232375	NA	1.97324	8.4567e-08	1.55528e-06	0	1.24139	1.02192	2.25919	1.89211	0.899254	0	1.67109	3.60029	1.53783	3.93634	14.2857	14.8936	9.68429	11.4157	8.67727
AT1G74100	0.695942	0.000281651	0.00861746	1.97323	1.18068e-28	1.50059e-26	71.9011	81.9319	57.2273	80.5778	67.17	59.3508	86.1865	100.266	133.811	119.951	114.154	280.672	375.649	323.455	263.232	231.394
AT5G39050	1.0022	0.00180919	0.0368759	1.97013	7.66922e-11	2.13498e-09	6.25227	11.1725	9.19725	10.5429	21.7593	10.791	9.57628	21.7242	23.4019	27.681	23.618	67.2269	42.1985	74.8919	29.5465	35.6732
AT4G27280	0.0385265	0.876469	0.972207	1.96878	7.44633e-18	4.11901e-16	29.6983	55.8627	76.6437	53.4675	56.7633	75.5373	61.7138	55.1461	60.6049	53.8242	60.3572	173.109	341.725	246.627	304.194	155.227
AT4G20110	1.05374	0.00331104	0.0571707	1.96584	7.91258e-09	1.68444e-07	3.12613	1.24139	5.10958	2.25919	3.78422	9.89179	4.25613	18.382	5.40044	15.3783	13.1211	21.0084	28.9597	19.3686	27.5319	24.1035
AT1G01680	0.0463368	0.896404	NA	1.96508	9.24142e-08	1.69521e-06	0	0	1.02192	0	0	0	0	1.67109	0.600049	0	1.31211	8.40336	5.79195	13.558	8.72964	6.74899
AT5G43420	0.389237	0.285077	NA	1.96419	9.57596e-08	1.74907e-06	0	0	0	1.50613	0.946056	0.899254	0	5.01328	1.80015	0	0	10.084	5.79195	10.3299	6.0436	12.5338
AT2G32020	0.566792	0.128309	NA	1.96315	1.19648e-07	2.14863e-06	0	0	0	0	2.83817	0	6.38419	5.01328	1.2001	1.53783	3.93634	9.24369	15.721	5.81058	14.1017	10.6056
AT2G28400	0.150093	0.63731	0.906962	1.96078	6.48985e-12	2.0259e-10	4.6892	9.93114	15.3287	9.78983	12.2987	8.99254	10.6403	18.382	10.8009	15.3783	7.87268	68.0672	53.7823	47.7759	47.6773	35.6732
AT5G08240	0.444098	0.0859343	0.425973	1.9604	3.25641e-17	1.72533e-15	14.0676	26.0692	18.3945	19.5797	12.2987	16.1866	11.7043	30.0797	27.6022	26.1432	31.4907	100.84	87.7066	73.6006	78.5667	92.5576
AT2G36800	0.579985	0.120176	0.497868	1.95973	3.2031e-08	6.30928e-07	1.56307	3.72418	3.06575	2.25919	7.56845	4.49627	1.06403	6.68438	13.2011	1.53783	2.62423	26.8907	24.8226	22.5967	22.8314	13.498
AT3G47380	0.393187	0.285338	0.711456	1.95793	1.02905e-08	2.15625e-07	1.56307	4.96557	3.06575	6.02451	5.67633	2.69776	6.38419	5.01328	5.40044	6.15134	7.87268	32.7731	21.5129	23.2423	15.4447	18.3187
AT1G31550	1.00643	0.000716854	0.0180651	1.95627	1.74359e-12	5.78092e-11	14.0676	6.20696	11.2411	16.5674	9.46056	14.3881	19.1526	40.1063	26.4021	21.5297	17.0575	51.2605	53.7823	47.1302	65.808	41.4581
AT1G08050	0.0663615	0.850468	0.964968	1.95614	7.64415e-10	1.85897e-08	4.6892	4.96557	8.17533	5.27145	4.73028	8.99254	4.25613	6.68438	5.40044	9.227	7.87268	36.9748	38.8888	27.7616	22.1599	36.6374
AT1G09560	0.532026	0.00503647	0.0773824	1.9549	2.49211e-29	3.34663e-27	57.8335	73.2422	64.3807	52.7145	71.9002	72.8396	64.9059	106.95	88.8072	116.875	83.9752	299.16	279.668	310.543	203.468	261.282
AT1G24909	1.0673	0.00433382	NA	1.95194	5.67168e-08	1.07075e-06	0	2.48278	1.02192	5.27145	0.946056	0	5.32016	6.68438	7.80063	6.15134	9.18479	10.084	14.8936	16.1405	14.7732	20.247
AT2G39420	0.848513	0.000140163	0.00503198	1.95005	2.87366e-21	2.07292e-19	28.1352	38.4832	32.7013	33.8879	35.9501	27.8769	29.7929	60.1594	83.4068	44.5972	61.6693	161.344	164.657	115.566	133.631	137.872
AT5G37600	1.0802	2.09938e-05	0.00104998	1.94465	2.4044e-16	1.1884e-14	21.8829	18.6209	19.4164	24.098	37.8422	24.2799	25.5368	45.1195	57.6047	38.4458	47.2361	103.361	91.0163	93.6148	102.07	57.8485
AT5G08260	0.875403	1.58394e-05	0.000817563	1.94396	2.90299e-25	2.86966e-23	50.0181	43.4487	30.6575	47.443	63.3857	62.0485	70.2261	71.857	73.806	101.497	73.4783	165.546	163.829	165.279	154.447	204.398
AT1G02450	0.540909	0.143519	NA	1.94153	2.08237e-07	3.59731e-06	0	2.48278	0	0.753064	0	0.899254	0	18.382	1.2001	1.53783	1.31211	33.6134	23.1678	18.723	18.8023	26.996
AT4G22710	0.736316	0.0329923	0.255075	1.9399	2.89426e-09	6.51879e-08	7.81534	3.72418	10.2192	8.2837	17.9751	13.4888	14.8964	13.3688	24.602	10.7648	15.7454	43.6975	50.4727	66.4988	48.3488	12.5338
AT4G13180	0.360765	0.284149	0.711058	1.93245	4.66101e-10	1.17499e-08	7.81534	11.1725	6.1315	5.27145	11.3527	13.4888	5.32016	11.6977	14.4012	7.68917	14.4332	60.5042	41.371	48.4215	22.8314	42.4222
AT4G09030	0.0769847	0.714443	0.926649	1.93175	1.80587e-24	1.70615e-22	53.1443	59.5868	56.2054	50.4553	52.9791	63.847	62.7778	46.7906	68.4056	64.589	57.733	287.395	254.018	259.539	173.25	184.151
AT3G28740	0.999129	0.00657598	0.0928705	1.93051	3.98053e-08	7.69858e-07	3.12613	4.96557	0	6.77757	5.67633	2.69776	6.38419	10.0266	16.8014	6.15134	5.24845	20.1681	21.5129	32.9266	11.4157	23.1394
AT1G52400	0.65875	1.31669e-05	0.000706106	1.92394	3.18484e-42	8.60794e-40	192.257	144.002	198.252	171.699	169.344	133.09	178.757	332.548	269.422	310.642	245.365	794.958	627.185	664.988	796.412	642.118
AT4G37520	0.0585577	0.751371	0.940257	1.9229	9.80095e-29	1.26066e-26	132.861	232.14	242.194	182.241	262.057	194.239	215.998	223.927	183.015	230.675	224.371	860.504	676.003	693.395	799.769	1096.23
AT5G06870	0.18986	0.353482	0.765847	1.92022	1.71724e-26	1.89982e-24	31.2613	40.9659	49.052	47.443	43.5186	40.4664	51.0735	48.4617	55.8045	41.5215	41.9876	166.386	183.687	167.861	165.192	149.442
AT1G23850	0.152153	0.666813	0.915251	1.91918	2.57505e-09	5.85542e-08	6.25227	6.20696	6.1315	0.753064	5.67633	5.39552	4.25613	6.68438	3.00024	12.3027	11.809	29.4118	36.4065	27.7616	29.5465	33.745
AT1G66700	0.971483	0.0085189	NA	1.91842	2.13862e-07	3.68257e-06	0	0	0	0	0	0	0	5.01328	6.00049	0	5.24845	19.3277	4.96452	6.4562	12.7587	5.78485
AT3G49620	0.371709	0.303532	0.727717	1.91614	5.1018e-08	9.68299e-07	21.8829	11.1725	53.1396	27.8634	18.9211	23.3806	23.4087	21.7242	54.0044	13.8405	90.5358	174.79	160.52	184.002	210.854	173.545
AT1G04980	1.06163	0.00379972	NA	1.91503	4.44411e-08	8.51802e-07	3.12613	1.24139	3.06575	3.01225	0.946056	1.79851	3.19209	13.3688	12.001	6.15134	6.56056	15.9664	19.8581	12.2668	24.8459	20.247
AT2G30140	0.0721499	0.787857	0.95034	1.90835	1.6058e-15	7.21831e-14	12.5045	28.552	27.5917	14.3082	15.1369	20.6828	29.7929	28.4086	21.6018	29.2188	24.9301	97.4789	100.945	127.833	73.8662	97.3783
AT2G32030	0.397536	0.29492	NA	1.9016	1.8404e-07	3.21836e-06	3.12613	1.24139	4.08766	0	0	1.79851	0	3.34219	4.20034	4.6135	9.18479	11.7647	26.4775	17.4317	30.218	8.67727
AT4G30530	0.935197	1.59341e-07	1.44443e-05	1.89703	2.00635e-30	3.05997e-28	57.8335	55.8627	65.4026	68.5288	63.3857	78.2351	64.9059	106.95	121.81	133.792	118.09	252.101	271.394	227.904	252.488	183.187
AT4G32870	0.500418	0.0525054	0.333613	1.89081	5.63699e-16	2.66876e-14	26.5721	24.8278	11.2411	21.8388	26.4896	20.6828	12.7684	36.7641	25.202	27.681	36.7392	81.5126	95.1534	86.513	79.2383	80.9879
AT2G17220	1.07448	0.00156508	0.0331385	1.89013	3.41612e-09	7.61388e-08	3.12613	2.48278	7.15341	6.77757	11.3527	11.6903	6.38419	11.6977	12.601	16.9162	18.3696	24.3697	30.6146	22.5967	34.9186	22.1753
AT5G65870	0.152422	0.681586	0.919562	1.88951	4.12313e-08	7.93842e-07	1.56307	4.96557	4.08766	2.25919	5.67633	6.29478	4.25613	3.34219	4.20034	1.53783	10.4969	28.5714	20.6855	22.5967	14.7732	24.1035
AT3G13080	0.294497	0.352246	0.764568	1.88898	8.14514e-11	2.25864e-09	9.3784	12.4139	16.3507	12.8021	3.78422	16.1866	9.57628	13.3688	26.4021	12.3027	13.1211	71.4285	52.9549	63.9163	74.5377	35.6732
AT5G54490	0.545143	0.150194	NA	1.88841	2.01495e-07	3.49214e-06	1.56307	2.48278	2.04383	1.50613	0.946056	1.79851	0	8.35547	4.20034	7.68917	1.31211	16.8067	22.3404	16.1405	14.7732	7.71313
AT2G25735	0.642613	0.00577585	0.0850486	1.88554	1.78952e-18	1.03831e-16	25.0091	32.2762	48.0301	46.6899	54.8712	34.1716	31.9209	48.4617	59.4048	52.2863	78.7268	127.731	172.931	171.089	155.119	112.805
AT1G12520	0.973822	6.98689e-08	7.1153e-06	1.88511	1.26286e-29	1.71998e-27	40.6397	45.9315	52.1177	88.8615	87.9832	94.4217	65.9699	98.5945	97.2079	92.27	101.033	190.756	172.931	178.191	198.767	186.079
AT1G51920	0.488182	0.171295	NA	1.88408	2.52975e-07	4.30744e-06	0	0	0	0	0	0	0	1.67109	2.40019	1.53783	1.31211	9.24369	11.5839	4.51934	9.40115	3.85657
AT3G20600	0.740246	0.00943345	0.116942	1.88056	8.12989e-13	2.80435e-11	15.6307	9.93114	16.3507	13.5551	7.56845	13.4888	8.51225	25.0664	19.8016	32.2945	32.8028	76.4706	69.5033	49.7127	54.3924	56.8843
AT5G33370	0.865616	0.018736	0.183118	1.8798	9.049e-08	1.66134e-06	3.12613	1.24139	5.10958	7.53064	0.946056	2.69776	2.12806	11.6977	9.60078	4.6135	14.4332	27.7311	29.7871	19.3686	10.0727	27.9601
AT2G38250	-0.0460975	0.900844	NA	1.87838	4.34174e-07	7.06591e-06	0	0	2.04383	0.753064	2.83817	0.899254	0	0	1.80015	0	1.31211	10.084	8.27421	6.4562	14.1017	12.5338
AT1G72280	0.922204	0.0146821	NA	1.87659	3.06743e-07	5.15308e-06	0	3.72418	0	1.50613	0.946056	0	2.12806	6.68438	6.60054	10.7648	1.31211	10.084	15.721	9.03867	17.4593	15.4263
AT1G18830	0.540497	0.15104	NA	1.87579	4.77091e-07	7.68239e-06	0	0	2.04383	1.50613	0.946056	0	1.06403	0	7.80063	1.53783	1.31211	12.605	9.92905	16.1405	15.4447	5.78485
AT2G30750	1.07101	0.00445126	NA	1.87552	4.45567e-07	7.2238e-06	1.56307	0	0	0.753064	0	1.79851	0	15.0398	3.00024	3.07567	5.24845	20.1681	11.5839	5.16496	9.40115	12.5338
AT2G03760	0.767999	7.15012e-07	5.63616e-05	1.8734	2.19812e-39	5.04669e-37	79.7164	96.8286	89.9286	112.206	79.4687	100.716	119.172	165.438	154.813	138.405	167.95	334.454	373.994	324.101	350.529	323.952
AT5G05730	0.969181	2.71385e-06	0.00018139	1.87328	1.95171e-22	1.57852e-20	54.7073	40.9659	31.6794	39.9124	35.9501	30.5746	53.2016	85.2258	94.8077	101.497	64.2935	190.756	158.037	153.657	173.25	150.406
AT3G25600	0.55223	0.0249145	0.216253	1.87279	5.00841e-17	2.61466e-15	25.0091	19.8623	24.526	19.5797	30.2738	20.6828	18.0885	48.4617	32.4026	33.8323	34.1149	90.7563	103.428	111.047	80.5813	85.8086
AT5G15120	0.161078	0.661203	NA	1.87134	4.41235e-07	7.16444e-06	0	1.24139	0	0.753064	1.89211	0	2.12806	1.67109	1.80015	1.53783	0	9.24369	14.0662	7.10182	4.70057	12.5338
AT5G55560	0.358723	0.344756	NA	1.87132	2.26242e-07	3.87698e-06	1.56307	2.48278	1.02192	3.76532	5.67633	3.59702	1.06403	6.68438	2.40019	6.15134	1.31211	11.7647	20.6855	11.6212	16.7878	12.5338
AT4G16240	0.0859592	0.80788	NA	1.87036	3.27566e-07	5.45994e-06	0	0	0	0	0.946056	1.79851	2.12806	0	1.80015	0	0	9.24369	12.4113	13.558	4.70057	2.89242
AT2G27310	0.417577	0.0691586	0.383	1.86966	2.59769e-19	1.63616e-17	32.8244	29.7934	36.789	29.3695	34.058	28.7761	29.7929	31.7508	40.2033	56.8998	59.0451	136.975	159.692	149.138	112.142	107.02
AT5G49480	0.150066	0.668292	0.915635	1.86755	5.14865e-09	1.11949e-07	6.25227	7.44835	6.1315	9.78983	2.83817	3.59702	8.51225	3.34219	7.80063	9.227	11.809	42.8571	31.442	39.3828	23.5029	26.0318
AT1G69870	0.583005	0.00736216	0.099931	1.86713	1.23959e-20	8.45611e-19	45.3289	45.9315	44.9643	51.2083	67.17	62.9478	56.3937	53.475	83.4068	63.0512	81.351	236.134	191.134	197.56	157.133	126.303
AT2G31020	0.00270004	0.994354	NA	1.86408	3.59235e-07	5.94604e-06	4.6892	0	2.04383	2.25919	1.89211	1.79851	0	0	2.40019	1.53783	5.24845	19.3277	11.5839	14.8493	10.0727	18.3187
AT3G60966	0.156905	0.665341	NA	1.86039	4.73572e-07	7.63148e-06	0	1.24139	0	0	0.946056	0.899254	0	3.34219	0	1.53783	1.31211	5.88235	8.27421	10.3299	8.05813	9.64141
AT2G06050	0.422182	0.0891091	0.431526	1.85994	1.84757e-16	9.21712e-15	31.2613	21.1037	30.6575	36.1471	24.5974	17.0858	28.7288	35.093	51.0041	27.681	36.7392	139.496	106.737	115.566	108.113	90.6293
AT1G55210	0.457281	0.107401	0.473335	1.85702	9.13116e-13	3.12951e-11	14.0676	17.3795	20.4383	17.3205	21.7593	11.6903	11.7043	18.382	28.8023	23.0675	32.8028	95.7983	85.2243	81.9937	47.0057	64.5975
AT2G34600	1.0622	0.00190418	0.0383587	1.85561	8.91348e-09	1.8825e-07	4.6892	6.20696	3.06575	8.2837	10.4066	8.09328	4.25613	18.382	15.0012	13.8405	11.809	21.0084	22.3404	38.7372	21.4883	28.9242
AT3G12830	1.10346	0.00312059	NA	1.85283	2.43907e-07	4.163e-06	1.56307	1.24139	0	5.27145	7.56845	4.49627	8.51225	11.6977	6.60054	10.7648	2.62423	16.8067	11.5839	18.723	14.7732	6.74899
AT1G74440	0.720391	0.00088932	0.021147	1.85071	9.11379e-21	6.3181e-19	29.6983	26.0692	37.8109	35.394	41.6265	26.9776	31.9209	55.1461	47.4038	64.589	59.0451	126.05	127.423	117.503	139.003	109.912
AT4G12720	1.07091	2.77378e-06	0.000183703	1.84844	9.84455e-18	5.36227e-16	42.2028	38.4832	49.052	50.4553	35.0041	36.8694	37.2411	88.568	138.011	98.4214	66.9177	166.386	177.068	143.973	239.729	146.55
AT1G24100	0.796153	0.000151939	0.00536186	1.84833	9.06838e-22	6.94007e-20	35.9505	31.0348	34.7451	42.1716	47.3028	27.8769	43.6253	60.1594	55.2045	72.2782	66.9177	147.899	131.56	137.517	126.916	118.589
AT2G36780	0.799462	0.0344812	NA	1.84092	4.64551e-07	7.49742e-06	0	2.48278	2.04383	0.753064	0	3.59702	0	13.3688	4.20034	3.07567	5.24845	12.605	15.721	14.2036	17.4593	9.64141
AT4G26260	0.163198	0.664669	NA	1.83964	2.03052e-07	3.51628e-06	0	2.48278	6.1315	6.02451	5.67633	1.79851	2.12806	8.35547	6.00049	1.53783	1.31211	24.3697	18.2033	12.2668	22.1599	23.1394
AT5G67340	0.489037	0.193869	NA	1.83905	7.18885e-07	1.11391e-05	1.56307	0	1.02192	0.753064	1.89211	0	0	1.67109	3.00024	7.68917	0	11.7647	7.44679	12.2668	9.40115	11.5697
AT1G61800	0.439267	0.217936	NA	1.8386	4.9421e-07	7.93411e-06	0	0	0	0	0.946056	0	0	5.01328	1.2001	1.53783	0	12.605	4.1371	5.16496	6.71511	10.6056
AT5G49520	0.188472	0.618098	NA	1.83633	2.71775e-07	4.61283e-06	4.6892	1.24139	3.06575	2.25919	6.62239	0	4.25613	3.34219	7.20058	3.07567	1.31211	14.2857	20.6855	24.5335	17.4593	15.4263
AT5G52720	1.25227	0.00079395	NA	1.83614	3.90368e-07	6.41658e-06	0	3.72418	1.02192	2.25919	2.83817	2.69776	4.25613	11.6977	3.60029	13.8405	17.0575	26.0504	9.92905	14.2036	11.4157	23.1394
AT3G48630	0.830057	0.023199	NA	1.83613	5.86491e-07	9.24871e-06	0	0	0	0	0	0	0	5.01328	1.80015	3.07567	3.93634	5.88235	8.27421	4.51934	10.0727	9.64141
AT3G55980	0.423626	0.0855448	0.425494	1.83521	2.02838e-15	9.02293e-14	43.7659	64.5524	68.4684	70.0349	47.3028	36.8694	90.4427	75.1992	79.2064	127.64	56.4208	192.437	308.628	236.297	278.677	185.115
AT2G23810	0.375716	0.0196345	0.188409	1.83414	1.96868e-34	3.41749e-32	135.987	211.037	180.879	197.303	245.974	151.974	188.334	222.255	243.62	253.743	213.874	725.21	636.287	564.917	621.819	758.779
AT4G04610	0.164491	0.66503	NA	1.83185	5.74089e-07	9.07324e-06	1.56307	0	1.02192	3.76532	2.83817	5.39552	5.32016	3.34219	1.80015	1.53783	1.31211	15.9664	11.5839	10.3299	10.0727	7.71313
AT1G13210	1.19128	1.5711e-07	1.43316e-05	1.82701	8.59884e-18	4.71986e-16	26.5721	22.3451	24.526	30.1225	38.7883	28.7761	43.6253	73.5281	49.204	69.2025	64.2935	103.361	95.9808	91.678	107.442	88.701
AT3G50260	0.552431	0.0814286	0.41508	1.82277	3.76381e-10	9.61302e-09	7.81534	9.93114	9.19725	16.5674	16.0829	9.89179	12.7684	15.0398	17.4014	16.9162	13.1211	41.1765	49.6452	54.8777	35.5901	26.0318
AT4G37409	0.0807112	0.825202	0.958339	1.82128	6.446e-08	1.20856e-06	6.25227	4.96557	4.08766	8.2837	3.78422	4.49627	1.06403	0	6.60054	9.227	6.56056	34.4538	27.3049	27.116	20.1453	18.3187
AT4G37410	0.0807112	0.825202	0.958339	1.82128	6.446e-08	1.20856e-06	6.25227	4.96557	4.08766	8.2837	3.78422	4.49627	1.06403	0	6.60054	9.227	6.56056	34.4538	27.3049	27.116	20.1453	18.3187
AT2G25460	0.298884	0.432259	NA	1.82026	6.28384e-07	9.85838e-06	1.56307	3.72418	1.02192	1.50613	1.89211	1.79851	0	6.68438	2.40019	6.15134	1.31211	16.8067	9.10163	10.9755	20.1453	15.4263
AT1G01340	1.54767	2.35457e-05	0.00115374	1.81957	2.92665e-07	4.93211e-06	0	2.48278	2.04383	6.77757	3.78422	3.59702	1.06403	16.7109	17.4014	10.7648	9.18479	22.6891	11.5839	10.9755	24.1744	12.5338
AT5G44820	0.782985	0.0378228	NA	1.81735	5.96322e-07	9.37604e-06	1.56307	0	5.10958	1.50613	4.73028	0	1.06403	15.0398	6.60054	10.7648	0	22.6891	18.2033	10.9755	18.8023	20.247
AT1G07000	0.600589	0.0222202	0.202439	1.8153	3.37119e-14	1.33547e-12	15.6307	22.3451	17.3726	20.3327	16.0829	11.6903	18.0885	25.0664	25.202	38.4458	36.7392	82.3529	67.8485	60.6882	79.9098	80.9879
AT2G15490	0.794699	0.0327416	NA	1.8143	8.40413e-07	1.28819e-05	0	0	0	1.50613	0.946056	1.79851	1.06403	3.34219	3.60029	1.53783	3.93634	6.72269	8.27421	9.68429	6.71511	8.67727
AT1G54010	0.701422	0.00901447	0.113495	1.81365	3.0991e-13	1.11966e-11	23.446	17.3795	21.4602	24.8511	26.4896	17.9851	31.9209	23.3953	46.2038	46.135	30.1786	87.3949	115.011	94.2605	67.8226	60.7409
AT5G40880	0.641699	0.0905373	NA	1.81295	7.35598e-07	1.13815e-05	1.56307	1.24139	0	3.01225	1.89211	5.39552	6.38419	1.67109	7.20058	3.07567	2.62423	16.8067	12.4113	7.74744	14.7732	9.64141
AT5G47910	0.435922	0.249854	NA	1.81046	5.50301e-07	8.75561e-06	1.56307	0	4.08766	3.76532	1.89211	2.69776	3.19209	6.68438	3.00024	3.07567	6.56056	10.9244	14.0662	17.4317	22.8314	9.64141
AT4G18170	0.35929	0.309142	0.731354	1.80925	2.63317e-08	5.25945e-07	4.6892	2.48278	8.17533	6.77757	3.78422	8.09328	4.25613	10.0266	9.60078	7.68917	5.24845	35.2941	28.1323	23.2423	20.1453	26.0318
AT4G37530	-0.1425	0.525871	0.864278	1.80775	1.71191e-20	1.15308e-18	29.6983	33.5176	47.0081	28.6164	28.3817	24.2799	22.3447	50.1328	34.2028	33.8323	19.6817	146.218	141.489	130.415	139.674	139.801
AT4G21380	0.762558	0.041223	NA	1.80729	4.05279e-07	6.62091e-06	3.12613	0	3.06575	5.27145	8.5145	2.69776	5.32016	8.35547	6.60054	3.07567	10.4969	22.6891	19.0307	9.68429	10.7442	25.0677
AT5G12420	0.909982	0.0138175	NA	1.80592	2.87387e-07	4.85465e-06	4.6892	2.48278	0	4.51838	4.73028	4.49627	3.19209	8.35547	4.80039	9.227	11.809	15.126	15.721	11.6212	22.8314	16.3904
AT1G59590	0.786955	0.0193968	0.186683	1.80513	8.22413e-09	1.74381e-07	1.56307	8.68975	6.1315	10.5429	8.5145	6.29478	4.25613	11.6977	13.8011	9.227	17.0575	35.2941	28.1323	26.4704	26.8604	26.0318
AT3G25010	-0.231591	0.544153	NA	1.80263	5.52531e-07	8.78454e-06	0	3.72418	4.08766	3.01225	3.78422	0.899254	2.12806	3.34219	2.40019	0	2.62423	21.0084	14.0662	14.8493	18.8023	11.5697
AT4G10500	0.331178	0.366592	NA	1.80148	1.15275e-06	1.72122e-05	0	0	1.02192	0.753064	0.946056	0	1.06403	1.67109	0	4.6135	2.62423	13.4454	7.44679	4.51934	8.05813	11.5697
AT2G44480	0.527178	0.148303	NA	1.79952	1.00902e-06	1.53016e-05	0	0	0	1.50613	1.89211	0	0	3.34219	3.00024	1.53783	0	7.56302	5.79195	7.74744	10.0727	6.74899
AT1G51790	1.07473	0.0043849	NA	1.79925	9.76151e-07	1.48347e-05	0	1.24139	1.02192	0.753064	3.78422	0	2.12806	10.0266	6.60054	4.6135	5.24845	7.56302	19.0307	12.9124	8.72964	9.64141
AT3G17050	-0.316378	0.129362	0.513063	1.79821	8.23636e-22	6.326e-20	79.7164	74.4835	91.9725	45.9369	35.9501	44.0634	59.5858	48.4617	51.0041	72.2782	91.8479	321.849	305.318	279.553	378.732	228.502
AT1G20900	0.474276	0.194195	0.611342	1.79656	1.47225e-07	2.61091e-06	1.56307	3.72418	4.08766	8.2837	17.029	5.39552	17.0245	6.68438	7.80063	6.15134	6.56056	19.3277	17.3758	30.3441	14.1017	26.996
AT5G44575	0.529777	0.153584	NA	1.79478	1.35794e-06	2.00102e-05	0	0	1.02192	1.50613	1.89211	0	0	1.67109	2.40019	4.6135	2.62423	5.88235	14.8936	16.7861	4.70057	5.78485
AT1G74020	1.0225	0.0013978	0.0301244	1.79372	2.25254e-09	5.16838e-08	6.25227	2.48278	11.2411	9.78983	15.1369	12.5896	11.7043	18.382	22.8019	18.454	14.4332	34.4538	38.8888	40.674	26.1889	27.9601
AT2G40095	0.796572	0.0211592	0.196979	1.78912	3.38248e-08	6.63202e-07	3.12613	7.44835	5.10958	5.27145	12.2987	5.39552	4.25613	18.382	12.601	7.68917	13.1211	32.7731	36.4065	19.3686	21.4883	28.9242
AT3G23120	-0.0271746	0.933727	NA	1.7828	4.61409e-07	7.45799e-06	0	0	0	0	0	0	0	0	0.600049	0	0	10.084	3.30968	6.4562	6.0436	4.82071
AT5G18310	0.436162	0.0262076	0.222419	1.78014	1.13774e-23	1.01645e-21	42.2028	53.3799	51.0958	58.739	74.7384	53.9552	60.6498	71.857	69.0056	59.9755	74.7904	195.798	171.276	143.973	188.023	206.326
AT2G15042	1.25008	0.000377881	0.0110056	1.7791	1.3733e-07	2.4456e-06	7.81534	4.96557	3.06575	3.01225	6.62239	7.19403	2.12806	20.0531	13.8011	13.8405	31.4907	29.4118	21.5129	12.9124	38.9476	41.4581
AT5G05460	0.95355	0.000721791	0.0181436	1.7782	1.14615e-11	3.4911e-10	12.5045	13.6553	11.2411	14.3082	12.2987	13.4888	12.7684	26.7375	26.4021	27.681	32.8028	63.8655	53.7823	51.0039	38.9476	49.1712
AT2G46650	1.35758	5.19504e-06	0.000322004	1.77631	3.66309e-10	9.38947e-09	7.81534	11.1725	13.2849	12.049	14.1908	8.09328	6.38419	33.4219	30.0024	55.362	28.8665	46.2185	49.6452	68.4357	36.2616	40.4939
AT2G44370	0.0549559	0.875607	NA	1.7744	1.24527e-06	1.85161e-05	0	1.24139	0	0	0	0	0	1.67109	0.600049	1.53783	0	5.88235	7.44679	4.51934	6.71511	13.498
AT1G77640	0.207224	0.584094	NA	1.76808	2.00167e-06	2.85311e-05	0	0	3.06575	2.25919	1.89211	0.899254	3.19209	3.34219	3.00024	3.07567	0	12.605	15.721	6.4562	18.8023	5.78485
AT2G27660	0.178561	0.63745	NA	1.76043	2.26871e-06	3.19324e-05	1.56307	2.48278	1.02192	0	0.946056	0	1.06403	0	1.2001	9.227	1.31211	13.4454	11.5839	16.7861	8.05813	10.6056
AT5G54860	1.04812	0.00305302	0.0538699	1.76029	1.72262e-07	3.02976e-06	6.25227	0	7.15341	2.25919	5.67633	0.899254	2.12806	15.0398	15.6013	16.9162	7.87268	26.8907	28.1323	22.5967	14.1017	26.996
AT1G20510	0.852322	0.000924648	0.0217713	1.75974	1.49289e-13	5.53407e-12	20.3199	12.4139	24.526	21.8388	15.1369	16.1866	24.4727	38.4352	46.2038	36.908	30.1786	73.1092	79.4324	70.3725	89.3109	59.7768
AT3G14610	0.564984	0.136543	NA	1.75943	1.52522e-06	2.226e-05	1.56307	1.24139	1.02192	2.25919	1.89211	5.39552	7.44822	3.34219	6.00049	3.07567	3.93634	9.24369	14.0662	21.9511	11.4157	7.71313
AT4G37370	0.379338	0.280786	0.708758	1.75832	1.00173e-07	1.82034e-06	9.3784	8.68975	6.1315	9.03676	3.78422	5.39552	4.25613	31.7508	6.00049	7.68917	7.87268	38.6554	29.7871	28.4073	31.561	59.7768
AT1G36060	-0.245674	0.420948	0.81111	1.7577	1.23448e-10	3.35353e-09	10.9415	26.0692	16.3507	21.8388	26.4896	20.6828	23.4087	13.3688	17.4014	16.9162	10.4969	57.1428	47.9904	53.5864	96.026	107.02
AT4G15280	0	1	NA	1.75579	6.69948e-07	1.04643e-05	0	0	0	0.753064	0	0	0	0	0	0	0	6.72269	5.79195	5.81058	4.70057	5.78485
AT4G02380	0.570084	6.6988e-05	0.00276021	1.75002	9.28675e-38	1.96327e-35	905.016	907.458	969.798	683.782	765.359	736.489	707.581	1403.72	1573.93	919.625	1695.25	3121.01	3173.16	3185.49	3025.83	3672.41
AT1G32960	0.296544	0.389109	NA	1.7489	1.20915e-06	1.80291e-05	0	0	0	0	0	0	0	3.34219	0.600049	1.53783	0	7.56302	8.27421	5.81058	9.40115	1.92828
AT4G21920	0.0507279	0.884722	NA	1.7489	1.70618e-06	2.4615e-05	0	1.24139	0	0	0	0	0	0	0.600049	1.53783	1.31211	13.4454	7.44679	6.4562	4.02906	5.78485
AT5G64060	0.60741	0.108985	NA	1.74685	1.68015e-06	2.42724e-05	1.56307	2.48278	1.02192	2.25919	1.89211	0.899254	1.06403	8.35547	3.60029	6.15134	2.62423	17.6471	13.2387	8.39305	10.7442	13.498
AT5G66564	0.196828	0.5902	NA	1.74088	2.57813e-06	3.59088e-05	0	0	1.02192	1.50613	0	0.899254	2.12806	1.67109	1.2001	3.07567	0	5.88235	13.2387	5.16496	11.4157	5.78485
AT2G04400	0.993214	2.87055e-07	2.42061e-05	1.73953	6.18953e-22	4.82331e-20	54.7073	59.5868	38.8328	57.9859	54.8712	49.459	65.9699	103.608	107.409	98.4214	115.466	178.992	174.586	158.177	232.343	158.119
AT4G25110	0.959599	0.0105217	NA	1.73841	1.54295e-06	2.25024e-05	1.56307	2.48278	2.04383	0.753064	0.946056	0.899254	1.06403	13.3688	4.80039	4.6135	10.4969	16.8067	19.8581	11.6212	13.4302	8.67727
AT5G61520	0.575095	0.0527325	0.334348	1.73782	2.35847e-10	6.15625e-09	10.9415	16.1381	15.3287	14.3082	13.2448	11.6903	19.1526	18.382	21.6018	16.9162	39.3634	56.3025	60.4017	77.4744	57.7499	34.7091
AT5G46230	0.496352	0.182631	NA	1.73771	2.65583e-06	3.68708e-05	0	0	1.02192	0.753064	2.83817	0	1.06403	3.34219	2.40019	1.53783	2.62423	7.56302	9.10163	9.03867	7.38662	7.71313
AT1G77510	0.582695	0.0459405	0.311802	1.73619	1.22016e-10	3.31885e-09	15.6307	4.96557	24.526	18.8266	15.1369	17.9851	11.7043	20.0531	33.0027	26.1432	20.9938	60.5042	51.3001	63.2707	49.0203	84.8445
AT2G44380	0.529872	0.134509	NA	1.73587	1.85035e-06	2.65158e-05	0	0	0	0	0	0	0	5.01328	1.2001	0	2.62423	13.4454	5.79195	7.10182	6.0436	2.89242
AT3G25770	1.22208	1.90544e-07	1.68515e-05	1.7329	7.89402e-15	3.35763e-13	56.2704	49.6557	30.6575	70.0349	39.7343	27.8769	38.3051	78.5414	158.413	115.338	104.969	173.109	172.931	182.71	157.133	153.298
AT5G22540	0.846211	0.0200318	NA	1.73217	2.43334e-06	3.40923e-05	0	0	0	0	0	0	0	5.01328	0.600049	4.6135	5.24845	4.20168	7.44679	5.81058	12.7587	6.74899
AT1G21100	1.41807	2.10826e-08	2.38892e-06	1.72699	7.28192e-13	2.52819e-11	20.3199	23.5865	18.3945	30.8756	35.0041	23.3806	22.3447	58.4883	78.6064	36.908	80.0389	73.1092	88.534	101.362	70.5086	68.454
AT5G41160	0.489582	0.195623	NA	1.72667	1.8171e-06	2.60744e-05	0	6.20696	0	5.27145	2.83817	2.69776	2.12806	1.67109	4.20034	7.68917	6.56056	17.6471	8.27421	13.558	16.7878	17.3545
AT1G80130	0.615017	0.104462	NA	1.72452	2.9442e-06	4.0584e-05	0	1.24139	1.02192	0.753064	4.73028	0.899254	4.25613	1.67109	3.60029	3.07567	6.56056	13.4454	6.61937	11.6212	10.7442	9.64141
AT3G26500	0.636974	0.0804067	0.411925	1.72423	5.06957e-07	8.11434e-06	3.12613	6.20696	2.04383	5.27145	4.73028	4.49627	1.06403	5.01328	6.60054	13.8405	9.18479	24.3697	17.3758	19.3686	25.5174	12.5338
AT1G58420	0.194403	0.564951	NA	1.72416	1.39531e-06	2.05325e-05	0	0	0	0	0	0	0	3.34219	0.600049	0	0	10.9244	7.44679	1.93686	5.37208	7.71313
AT5G25930	0.569045	0.13412	NA	1.72371	3.27504e-06	4.46258e-05	0	0	4.08766	0.753064	0.946056	0.899254	2.12806	3.34219	6.60054	3.07567	3.93634	15.9664	12.4113	4.51934	13.4302	18.3187
AT3G19010	0.70084	0.00769672	0.102698	1.72207	1.61202e-12	5.36973e-11	20.3199	21.1037	24.526	25.6042	31.2198	33.2724	27.6648	36.7641	41.4034	39.9837	40.6755	101.681	62.884	89.0955	114.828	52.0636
AT3G46280	0.213757	0.573988	NA	1.72071	2.20297e-06	3.10891e-05	1.56307	3.72418	2.04383	6.77757	0.946056	3.59702	0	1.67109	3.00024	4.6135	6.56056	21.8487	17.3758	10.3299	11.4157	18.3187
AT1G03743	0.876607	0.0198487	NA	1.72002	2.06501e-06	2.93947e-05	1.56307	2.48278	0	4.51838	1.89211	8.09328	2.12806	11.6977	4.20034	6.15134	5.24845	14.2857	16.5484	12.9124	8.05813	12.5338
AT2G05440	-0.260436	0.453921	NA	1.72001	2.12596e-06	3.01218e-05	0	2.48278	1.02192	0.753064	0	0	2.12806	1.67109	0	0	0	49.5798	11.5839	12.9124	3.35755	21.2111
AT4G13820	0.26601	0.477292	0.841964	1.71914	1.24706e-06	1.85298e-05	3.12613	6.20696	3.06575	1.50613	1.89211	2.69776	4.25613	10.0266	5.40044	4.6135	5.24845	31.0924	9.10163	12.2668	24.1744	30.8525
AT1G15670	0.46414	0.0111991	0.132059	1.71466	2.43688e-25	2.43141e-23	54.7073	47.1729	55.1835	54.2206	56.7633	60.25	60.6498	85.2258	67.8055	86.1187	64.2935	188.235	189.479	181.419	161.163	185.115
AT1G31540	0.733974	0.00497045	0.0766931	1.71465	1.31568e-12	4.43097e-11	21.8829	21.1037	19.4164	18.0735	33.112	26.0784	26.6008	50.1328	30.6025	39.9837	36.7392	92.4369	67.8485	56.1689	78.5667	98.3424
AT4G11000	0.526972	0.135928	NA	1.71073	2.52797e-06	3.52562e-05	0	0	0	0	0	0	0	5.01328	1.80015	1.53783	0	9.24369	4.1371	3.87372	6.71511	9.64141
AT4G01750	1.01073	0.00486593	0.0754012	1.70808	5.90844e-07	9.29677e-06	4.6892	3.72418	2.04383	3.76532	14.1908	3.59702	9.57628	8.35547	10.8009	19.9918	9.18479	15.126	28.9597	20.0142	20.8168	17.3545
AT1G01010	0.267697	0.482016	NA	1.70732	3.24061e-06	4.42697e-05	1.56307	0	3.06575	2.25919	2.83817	0.899254	6.38419	3.34219	1.80015	6.15134	2.62423	14.2857	10.7565	7.74744	15.4447	14.4621
AT1G21270	0.648552	0.0182809	0.180754	1.7071	1.51535e-11	4.55716e-10	9.3784	17.3795	22.4822	14.3082	23.6514	13.4888	22.3447	26.7375	25.8021	35.3702	32.8028	73.9495	72.813	60.0426	71.1801	44.3505
AT2G21188	-0.0151769	0.967969	NA	1.70552	1.82385e-06	2.61537e-05	12.5045	1.24139	0	3.01225	5.67633	3.59702	1.06403	3.34219	7.20058	4.6135	0	22.6891	23.9952	18.723	16.1163	22.1753
AT4G37990	0.463068	0.189025	NA	1.70543	2.7337e-06	3.78534e-05	0	0	0	0	0	0.899254	0	10.0266	0	0	0	10.9244	6.61937	6.4562	5.37208	12.5338
AT4G23215	0.135674	0.699748	NA	1.70444	3.14491e-06	4.30725e-05	0	0	1.02192	0	0	0	0	0	1.2001	0	2.62423	10.9244	7.44679	5.81058	6.0436	4.82071
AT2G32140	-0.184117	0.62702	NA	1.70245	5.37219e-06	6.97732e-05	3.12613	2.48278	2.04383	0	0	0	0	1.67109	1.80015	1.53783	2.62423	9.24369	8.27421	5.81058	23.5029	22.1753
AT4G11650	0.340907	0.358292	NA	1.7023	5.01345e-06	6.56328e-05	0	1.24139	1.02192	0.753064	0.946056	0.899254	0	5.01328	0.600049	3.07567	2.62423	23.5294	10.7565	6.4562	4.02906	6.74899
AT1G42990	0.50895	0.00155594	0.0329932	1.70163	1.29552e-30	2.00448e-28	98.4732	110.484	104.235	113.713	130.556	90.8246	102.147	118.648	165.013	161.473	157.454	363.865	410.401	347.989	303.523	348.055
AT1G61340	0.142011	0.700985	NA	1.69891	7.04431e-07	1.09548e-05	7.81534	2.48278	2.04383	5.27145	6.62239	5.39552	7.44822	5.01328	6.60054	7.68917	0	15.9664	23.1678	15.4949	21.4883	21.2111
AT2G30870	1.08471	1.13083e-11	1.97609e-09	1.69788	7.99219e-29	1.04054e-26	329.807	383.59	366.868	537.687	609.26	392.075	428.805	693.504	883.872	722.782	875.179	1174.79	1464.53	1417.78	1146.94	943.895
AT1G25220	0.866468	0.000290267	0.00882425	1.69531	3.09681e-14	1.22905e-12	29.6983	32.2762	30.6575	30.8756	25.5435	26.0784	30.8569	68.5148	76.8062	55.362	40.6755	115.126	106.737	122.022	139.003	72.3106
AT5G11410	0.101218	0.77464	NA	1.69529	3.76559e-06	5.07594e-05	0	1.24139	0	0	0	0.899254	0	0	1.80015	1.53783	0	9.24369	4.1371	10.3299	7.38662	4.82071
AT1G52030	-0.0334255	0.90114	0.978396	1.69267	1.46564e-12	4.92051e-11	25.0091	28.552	18.3945	11.296	19.8672	12.5896	23.4087	23.3953	25.8021	26.1432	17.0575	115.126	71.1582	80.0568	73.8662	82.9162
AT4G38550	0.927651	3.19617e-07	2.67961e-05	1.68781	2.08143e-23	1.80661e-21	65.6488	62.0696	63.3588	65.5165	71.9002	63.847	103.211	121.99	141.011	112.262	127.275	216.807	226.713	235.006	233.014	173.545
AT5G61790	0.54157	0.00477876	0.0744768	1.68605	1.68795e-21	1.25579e-19	68.7749	73.2422	60.2931	68.5288	71.9002	89.0261	96.8269	96.9234	88.8072	138.405	86.5994	266.386	212.647	191.749	217.569	265.139
AT5G53370	0.280951	0.188683	0.60357	1.68254	4.5699e-18	2.56106e-16	51.5812	44.6901	51.0958	51.2083	35.9501	43.1642	44.6893	96.9234	52.8043	47.6728	53.7966	144.538	174.586	202.079	174.593	145.585
AT5G59590	-0.0665717	0.852548	NA	1.6818	5.50262e-06	7.11641e-05	3.12613	0	0	0	0	0	0	1.67109	0	0	2.62423	9.24369	9.92905	10.3299	6.0436	4.82071
AT3G49780	0.4673	0.0340376	0.259317	1.67907	2.71779e-16	1.33097e-14	67.2119	58.3454	60.2931	48.9491	69.0621	52.1567	64.9059	132.016	63.6052	87.6565	81.351	249.58	191.962	160.114	193.395	283.458
AT3G09940	0.313686	0.303041	0.727337	1.67901	1.84869e-09	4.29056e-08	14.0676	12.4139	17.3726	9.78983	14.1908	8.99254	22.3447	25.0664	13.2011	19.9918	24.9301	52.1008	53.7823	39.3828	82.5958	53.9919
AT1G67920	0.652763	0.0379389	0.275822	1.67734	9.11382e-09	1.91912e-07	7.81534	8.68975	14.3068	3.01225	5.67633	5.39552	12.7684	11.6977	19.2016	24.6053	20.9938	50.4201	51.3001	31.6354	36.2616	37.6015
AT2G29720	0.919051	0.00228681	0.0432438	1.67491	2.54566e-09	5.79478e-08	14.0676	8.68975	8.17533	14.3082	7.56845	11.6903	11.7043	21.7242	22.2018	26.1432	22.3059	35.2941	47.9904	33.5722	49.0203	32.7808
AT1G52100	0.72523	0.0323006	0.252282	1.67475	1.1484e-07	2.06577e-06	3.12613	9.93114	5.10958	3.76532	3.78422	8.09328	5.32016	11.6977	13.8011	19.9918	6.56056	26.0504	25.65	25.8248	28.2034	26.996
AT4G14610	0.230216	0.539925	NA	1.67359	7.14206e-06	9.01817e-05	0	0	3.06575	0.753064	0	0	2.12806	3.34219	1.2001	3.07567	2.62423	5.88235	7.44679	14.8493	10.7442	9.64141
AT4G25900	0.582593	0.0223329	0.202828	1.6722	1.04369e-12	3.54855e-11	29.6983	22.3451	22.4822	24.098	31.2198	26.9776	13.8324	45.1195	46.2038	26.1432	38.0513	105.042	91.0163	89.7411	93.34	58.8126
AT5G44070	1.16007	1.15808e-07	1.12731e-05	1.67112	4.1086e-16	1.96257e-14	31.2613	26.0692	29.6356	42.1716	37.8422	41.3657	36.1771	70.1859	83.4068	67.6647	57.733	110.084	91.8437	100.071	121.543	83.8803
AT5G20240	-0.411271	0.222175	0.643241	1.67081	2.63651e-08	5.26119e-07	10.9415	8.68975	15.3287	12.049	8.5145	3.59702	8.51225	8.35547	9.00073	12.3027	2.62423	25.2101	50.4727	55.5233	38.9476	53.0278
AT2G30860	0.815713	2.54256e-12	5.05169e-10	1.66955	3.04815e-51	1.30168e-48	987.858	1009.25	867.607	1271.92	1058.64	957.705	1050.2	1672.76	1713.14	1591.66	1840.89	3057.98	3516.54	3396.6	2767.3	2802.76
AT1G30220	0.517914	0.15999	NA	1.6688	6.46375e-06	8.22981e-05	0	1.24139	0	0	0.946056	0	1.06403	3.34219	2.40019	1.53783	2.62423	7.56302	7.44679	5.16496	10.0727	6.74899
AT2G14661	0.529064	0.132973	NA	1.66803	4.27861e-06	5.68441e-05	0	0	0	0	0	0	0	1.67109	3.60029	0	1.31211	6.72269	3.30968	9.68429	4.70057	7.71313
AT4G15270	0.211666	0.557736	NA	1.66709	6.22913e-06	7.96911e-05	0	0	1.02192	0	0.946056	1.79851	0	1.67109	1.2001	1.53783	1.31211	5.04201	8.27421	3.87372	7.38662	13.498
AT1G67810	1.57712	1.21666e-05	0.0006634	1.6661	1.86645e-06	2.67101e-05	1.56307	1.24139	3.06575	1.50613	4.73028	3.59702	6.38419	18.382	8.40068	16.9162	18.3696	15.126	14.8936	15.4949	18.1308	10.6056
AT3G57330	0.888756	1.10212e-06	8.03271e-05	1.66448	9.72269e-23	8.14113e-21	46.892	67.0352	59.2711	72.2941	113.527	72.8396	90.4427	101.937	107.409	127.64	118.09	216.807	188.652	205.307	181.308	190.9
AT5G12930	0.372624	0.304513	0.729183	1.66368	8.78664e-07	1.34201e-05	7.81534	1.24139	5.10958	3.76532	9.46056	2.69776	2.12806	6.68438	6.60054	6.15134	10.4969	20.1681	19.8581	25.8248	24.1744	15.4263
AT3G57450	0.0271679	0.904041	0.979023	1.66281	1.20158e-15	5.44715e-14	54.7073	76.9663	83.7971	61.7512	81.3608	72.8396	59.5858	55.1461	81.0066	50.7485	107.593	294.958	279.668	288.592	218.912	161.012
AT2G41730	0.366198	0.137014	0.52819	1.66201	1.39824e-13	5.20128e-12	28.1352	31.0348	31.6794	19.5797	35.9501	18.8843	38.3051	35.093	43.2035	38.4458	45.9239	100.84	140.662	83.2849	96.026	111.84
AT3G50280	0	1	NA	1.65992	1.97017e-06	2.81197e-05	0	0	0	0.753064	0	0	0	0	0	0	0	11.7647	4.1371	2.58248	4.02906	6.74899
AT3G13437	0.598924	0.114118	NA	1.65467	6.06825e-06	7.7726e-05	1.56307	1.24139	2.04383	3.01225	3.78422	5.39552	2.12806	5.01328	3.60029	6.15134	6.56056	10.9244	12.4113	12.2668	23.5029	4.82071
AT2G40520	0.63289	0.0654308	0.371286	1.65241	3.55023e-07	5.89459e-06	3.12613	9.93114	10.2192	4.51838	17.029	14.3881	14.8964	10.0266	10.8009	21.5297	23.618	31.9328	16.5484	36.8003	48.3488	49.1712
AT5G02490	0.584065	0.112908	NA	1.65184	1.95369e-06	2.79032e-05	1.56307	4.96557	3.06575	1.50613	2.83817	1.79851	6.38419	8.35547	7.20058	6.15134	6.56056	15.126	14.8936	18.0773	18.8023	15.4263
AT1G15125	1.04769	0.000230628	0.00727179	1.65177	7.63702e-10	1.85897e-08	28.1352	11.1725	10.2192	35.394	20.8132	19.7836	22.3447	41.7773	39.6032	53.8242	22.3059	43.6975	77.7775	61.9795	63.7935	56.8843
AT5G42050	0.190117	0.32036	0.737739	1.65134	1.50994e-21	1.13124e-19	53.1443	86.8975	65.4026	54.2206	82.3068	71.9403	74.4822	73.5281	91.2074	95.3457	56.4208	238.655	234.987	197.56	235.7	236.215
AT2G19130	0.541565	0.153919	NA	1.6476	7.58744e-06	9.53244e-05	3.12613	2.48278	1.02192	3.01225	5.67633	0	0	8.35547	7.80063	3.07567	1.31211	11.7647	21.5129	16.7861	13.4302	7.71313
AT1G61890	0.593814	0.034239	0.260138	1.64706	1.51124e-10	4.06398e-09	17.1937	17.3795	11.2411	18.8266	15.1369	18.8843	25.5368	30.0797	26.4021	32.2945	13.1211	68.0672	57.9195	48.4215	50.3633	51.0995
AT1G17610	0.880107	0.0190086	NA	1.64465	9.68371e-06	0.00011938	1.56307	0	0	2.25919	0.946056	0	1.06403	3.34219	8.40068	1.53783	2.62423	10.9244	9.10163	6.4562	12.7587	4.82071
AT3G47570	0.689643	0.0418596	0.292453	1.64252	2.11198e-07	3.64552e-06	4.6892	9.93114	4.08766	13.5551	12.2987	9.89179	7.44822	11.6977	15.6013	9.227	14.4332	26.0504	26.4775	20.0142	42.3052	23.1394
AT4G21730	0.8719	0.015074	0.159006	1.6394	1.61778e-06	2.34826e-05	1.56307	2.48278	9.19725	0.753064	6.62239	5.39552	2.12806	15.0398	13.8011	16.9162	5.24845	22.6891	17.3758	16.1405	31.561	26.996
AT5G54610	0.629144	0.0763695	NA	1.63893	6.657e-06	8.44565e-05	0	0	0	0	0	0	0	3.34219	3.00024	3.07567	0	7.56302	5.79195	1.93686	7.38662	10.6056
AT3G14280	0.158432	0.673922	NA	1.63863	1.05946e-05	0.000129786	1.56307	1.24139	1.02192	0.753064	0.946056	0	2.12806	3.34219	3.00024	0	1.31211	12.605	9.92905	8.39305	8.05813	7.71313
AT5G44565	0.498856	0.185483	NA	1.63478	5.07425e-06	6.63475e-05	1.56307	2.48278	2.04383	4.51838	4.73028	7.19403	2.12806	5.01328	4.20034	7.68917	3.93634	18.4874	13.2387	11.6212	16.1163	7.71313
AT1G14360	0.929759	0.0115261	NA	1.63376	3.64368e-06	4.92092e-05	1.56307	1.24139	6.1315	4.51838	1.89211	1.79851	3.19209	11.6977	10.8009	6.15134	11.809	25.2101	14.8936	19.3686	20.8168	6.74899
AT1G12420	0.88042	0.00780113	0.10352	1.63122	1.62834e-07	2.86909e-06	7.81534	3.72418	9.19725	15.0613	14.1908	11.6903	10.6403	26.7375	13.2011	10.7648	20.9938	43.6975	17.3758	26.4704	30.8895	35.6732
AT2G38790	0.518332	0.118669	0.495891	1.63053	9.8266e-08	1.79025e-06	3.12613	9.93114	7.15341	9.03676	10.4066	17.0858	7.44822	8.35547	12.601	15.3783	11.809	31.9328	31.442	30.3441	26.8604	23.1394
AT3G22930	-0.22816	0.550409	NA	1.62962	7.00397e-06	8.8753e-05	1.56307	1.24139	4.08766	3.01225	2.83817	8.09328	3.19209	3.34219	2.40019	1.53783	0	12.605	10.7565	15.4949	11.4157	17.3545
AT1G26380	0.713709	0.0460664	NA	1.62785	8.12878e-06	0.000101441	0	0	0	0	0	0	0	1.67109	3.00024	6.15134	0	5.04201	8.27421	5.16496	9.40115	3.85657
AT4G36640	0.611239	0.0931029	0.440863	1.62751	2.07793e-06	2.95392e-05	1.56307	3.72418	5.10958	5.27145	7.56845	8.09328	3.19209	8.35547	6.00049	10.7648	9.18479	14.2857	22.3404	10.9755	23.5029	23.1394
AT2G17740	0.523615	0.167941	NA	1.62679	1.09282e-05	0.000133565	1.56307	0	2.04383	3.76532	0.946056	2.69776	3.19209	6.68438	3.00024	4.6135	2.62423	10.9244	20.6855	7.10182	10.7442	5.78485
AT3G11840	0.27773	0.421169	0.81111	1.62669	4.12951e-07	6.73078e-06	4.6892	18.6209	3.06575	6.02451	9.46056	8.09328	1.06403	6.68438	11.4009	7.68917	20.9938	26.8907	43.8533	34.2178	31.561	39.5298
AT2G37040	0.281316	0.293548	0.72053	1.62607	2.58245e-11	7.57424e-10	23.446	28.552	18.3945	28.6164	36.8962	24.2799	22.3447	21.7242	29.4024	30.7567	36.7392	112.605	82.7421	67.1444	56.4069	90.6293
AT2G32200	0.277216	0.438944	NA	1.62472	9.99557e-06	0.000122941	0	0	1.02192	1.50613	0	0	0	1.67109	3.60029	0	0	10.084	4.1371	7.10182	13.4302	3.85657
AT5G36220	0.296235	0.385805	0.786727	1.62377	2.4586e-07	4.19297e-06	7.81534	3.72418	11.2411	4.51838	9.46056	6.29478	6.38419	8.35547	9.60078	15.3783	10.4969	37.8151	25.65	29.6985	40.9621	18.3187
AT5G17350	0.211243	0.554932	NA	1.62031	1.0071e-05	0.000123726	0	0	0	1.50613	0.946056	3.59702	1.06403	0	1.2001	0	2.62423	7.56302	9.10163	7.10182	7.38662	1.92828
AT5G06860	0.370538	0.119218	0.496616	1.61818	5.37732e-14	2.08378e-12	23.446	26.0692	34.7451	29.3695	38.7883	34.1716	37.2411	35.093	42.6035	35.3702	39.3634	94.1176	110.874	107.818	99.3836	66.5258
AT1G03230	0.854227	0.00193199	0.0388649	1.6175	3.12589e-10	8.06087e-09	15.6307	12.4139	21.4602	16.5674	19.8672	22.4813	18.0885	33.4219	33.0027	41.5215	31.4907	63.8655	68.6759	78.7656	53.0493	35.6732
AT5G43910	0.54595	0.145079	NA	1.61748	5.55182e-06	7.17135e-05	3.12613	1.24139	3.06575	4.51838	2.83817	8.09328	1.06403	6.68438	4.80039	6.15134	6.56056	15.126	19.8581	9.68429	14.7732	13.498
AT3G26600	1.15039	0.000212828	0.0068839	1.61274	4.05645e-08	7.83097e-07	7.81534	9.93114	7.15341	12.049	15.1369	9.89179	12.7684	28.4086	21.0017	16.9162	31.4907	34.4538	35.5791	38.0916	38.9476	19.2828
AT3G25510	0.22364	0.517399	NA	1.61243	7.91038e-06	9.89469e-05	0	0	0	0.753064	0.946056	0	1.06403	1.67109	1.2001	0	1.31211	0.840336	5.79195	3.87372	15.4447	8.67727
AT5G24280	0.229144	0.546708	NA	1.61224	1.34176e-05	0.000161404	3.12613	1.24139	1.02192	0.753064	0.946056	3.59702	0	1.67109	3.60029	1.53783	3.93634	7.56302	12.4113	8.39305	10.7442	15.4263
AT3G50760	-0.0351077	0.919806	NA	1.61184	1.02122e-05	0.000125245	1.56307	0	0	1.50613	0	0	0	3.34219	0	0	0	6.72269	7.44679	7.10182	6.71511	4.82071
AT4G39670	0.324846	0.345713	NA	1.61053	7.62154e-06	9.56703e-05	0	0	0	0.753064	0	0	0	5.01328	0	0	1.31211	5.88235	4.96452	7.10182	5.37208	5.78485
AT1G69720	0.348842	0.356581	NA	1.60877	7.84042e-06	9.81294e-05	4.6892	1.24139	2.04383	2.25919	2.83817	0.899254	3.19209	1.67109	3.00024	6.15134	7.87268	15.9664	12.4113	11.6212	13.4302	13.498
AT5G17860	0.463808	0.123031	0.501952	1.60762	4.29178e-09	9.44723e-08	10.9415	13.6553	9.19725	12.8021	10.4066	16.1866	14.8964	18.382	16.2013	19.9918	15.7454	43.6975	37.2339	48.4215	33.5755	40.4939
AT5G20830	0.405973	0.208005	0.627577	1.60634	5.60444e-08	1.05899e-06	6.25227	12.4139	8.17533	12.8021	16.0829	14.3881	18.0885	13.3688	15.6013	12.3027	13.1211	31.9328	32.2694	22.5967	39.6191	52.0636
AT1G19050	0.49754	0.165695	0.572043	1.6056	1.72011e-06	2.47825e-05	4.6892	3.72418	6.1315	5.27145	1.89211	2.69776	2.12806	8.35547	12.601	3.07567	7.87268	17.6471	18.2033	23.2423	20.8168	24.1035
AT3G58270	0.0992254	0.781214	0.948973	1.60543	9.24598e-07	1.40813e-05	4.6892	8.68975	4.08766	6.02451	4.73028	8.09328	2.12806	8.35547	4.80039	10.7648	5.24845	23.5294	21.5129	23.8879	18.8023	29.8884
AT3G47347	0.251673	0.473715	0.840529	1.60483	6.27642e-07	9.85398e-06	4.6892	7.44835	5.10958	9.03676	2.83817	7.19403	7.44822	5.01328	9.60078	7.68917	7.87268	18.4874	27.3049	23.8879	23.5029	25.0677
AT4G38552	0.715225	0.00499317	0.0768569	1.60039	1.16619e-11	3.54708e-10	23.446	22.3451	22.4822	24.098	31.2198	33.2724	34.049	46.7906	42.6035	47.6728	27.5544	77.3109	92.6711	96.1973	71.8516	51.0995
AT4G34150	0.431002	0.0404019	0.286828	1.5972	1.09822e-16	5.58701e-15	51.5812	47.1729	48.0301	66.2696	49.1949	44.9627	60.6498	65.1727	91.2074	50.7485	56.4208	174.79	164.657	149.784	173.921	127.267
AT2G38390	0.284059	0.450325	NA	1.59699	1.9411e-05	0.000227727	0	1.24139	2.04383	1.50613	0	2.69776	1.06403	8.35547	1.2001	0	2.62423	15.9664	7.44679	12.2668	4.02906	12.5338
AT2G24160	0.897156	0.00870672	0.111066	1.59566	9.55984e-07	1.45386e-05	10.9415	7.44835	5.10958	7.53064	12.2987	6.29478	15.9605	21.7242	16.8014	26.1432	14.4332	31.0924	16.5484	19.3686	47.6773	53.0278
AT2G37970	0.502781	0.097297	0.451052	1.59534	1.64807e-08	3.36099e-07	6.25227	23.5865	19.4164	12.8021	8.5145	8.09328	8.51225	28.4086	22.2018	32.2945	24.9301	96.6386	50.4727	67.7901	50.3633	35.6732
AT2G41180	0.78752	0.0140622	0.152435	1.59512	1.25395e-07	2.24618e-06	10.9415	9.93114	10.2192	9.78983	17.029	7.19403	17.0245	20.0531	19.8016	15.3783	32.8028	45.3781	59.5743	43.9021	33.5755	20.247
AT4G04223	1.20429	1.06137e-05	0.000587561	1.5932	8.04261e-10	1.9448e-08	15.6307	16.1381	20.4383	8.2837	22.7053	15.2873	13.8324	60.1594	39.6032	38.4458	55.1087	67.2269	53.7823	78.12	70.5086	40.4939
AT5G14930	0.486419	0.0154463	0.162226	1.58996	2.71788e-18	1.55167e-16	31.2613	47.1729	48.0301	54.9736	64.3318	60.25	59.5858	68.5148	55.2045	76.8917	55.1087	136.975	148.936	129.124	154.447	118.589
AT4G14746	-0.123222	0.66451	0.914943	1.58951	2.82302e-10	7.28865e-09	14.0676	23.5865	21.4602	17.3205	17.9751	13.4888	14.8964	16.7109	13.2011	18.454	27.5544	93.2773	60.4017	51.6496	66.4796	64.5975
AT4G23260	0.610922	0.095696	0.447445	1.58921	6.32786e-06	8.07606e-05	1.56307	11.1725	5.10958	1.50613	3.78422	7.19403	5.32016	8.35547	10.8009	6.15134	24.9301	31.0924	18.2033	12.2668	50.3633	30.8525
AT5G10300	-0.0580992	0.867602	0.969679	1.58789	4.63355e-07	7.48378e-06	10.9415	1.24139	9.19725	10.5429	11.3527	9.89179	12.7684	10.0266	10.2008	1.53783	3.93634	27.7311	28.1323	32.281	28.2034	21.2111
AT4G22690	0.748182	4.28924e-05	0.00189668	1.58693	3.81756e-20	2.53144e-18	118.793	129.105	154.309	112.96	162.722	137.586	175.565	217.242	246.62	218.372	255.862	414.286	496.452	534.573	406.935	289.242
AT1G12160	0.128764	0.734388	NA	1.58448	1.99012e-05	0.000232966	3.12613	1.24139	1.02192	0.753064	1.89211	1.79851	0	1.67109	2.40019	1.53783	3.93634	10.9244	15.721	7.74744	10.0727	6.74899
AT5G20950	0.424647	0.00537936	0.0808892	1.58446	3.47162e-30	5.11213e-28	95.3471	86.8975	115.477	114.466	107.85	108.81	93.6348	137.03	134.411	149.17	127.275	304.202	323.522	327.329	325.683	265.139
AT2G33580	0.661099	0.0804439	NA	1.58377	1.35501e-05	0.000162906	0	2.48278	2.04383	3.01225	3.78422	4.49627	0	1.67109	4.80039	6.15134	7.87268	10.9244	9.92905	10.9755	10.7442	14.4621
AT4G23190	0.559454	0.13157	NA	1.58327	6.69282e-06	8.48605e-05	3.12613	1.24139	5.10958	3.76532	1.89211	1.79851	5.32016	8.35547	6.00049	7.68917	6.56056	14.2857	19.8581	9.03867	18.1308	19.2828
AT2G26190	0.686206	0.000125311	0.00463649	1.58273	1.03853e-21	7.89137e-20	67.2119	74.4835	61.315	79.8247	88.9292	81.8321	61.7138	116.977	111.009	103.035	119.402	252.941	210.165	174.317	233.014	193.792
AT1G23710	0.192628	0.411295	0.803941	1.58049	1.08045e-13	4.08314e-12	50.0181	34.759	32.7013	33.8879	57.7094	33.2724	40.4332	50.1328	40.2033	43.0593	49.8603	104.202	161.347	142.036	116.171	100.271
AT3G57240	0.970801	0.00983561	NA	1.58041	2.07034e-05	0.000241035	0	2.48278	0	0	0	0	0	1.67109	4.80039	7.68917	6.56056	6.72269	9.10163	7.10182	9.40115	8.67727
AT2G31890	0.509671	0.000881622	0.0210313	1.57401	3.13817e-29	4.16188e-27	93.784	105.518	101.17	87.3554	70.9542	85.4291	94.6988	137.03	132.611	144.556	171.887	309.244	311.938	326.038	326.354	267.067
AT3G51430	0.525438	0.0299127	0.241298	1.5736	2.08916e-12	6.87329e-11	28.1352	36.0004	38.8328	35.394	33.112	31.4739	43.6253	53.475	79.8065	33.8323	35.427	97.4789	137.352	119.44	113.485	102.199
AT1G63720	0.293738	0.343442	0.756946	1.57247	2.09069e-08	4.2074e-07	9.3784	11.1725	12.263	8.2837	7.56845	7.19403	5.32016	16.7109	10.8009	19.9918	14.4332	36.1344	33.9243	41.3197	35.5901	44.3505
AT1G62420	0.0520674	0.884927	NA	1.57231	2.13549e-05	0.00024781	0	1.24139	1.02192	0	0.946056	0	0	0	0	3.07567	2.62423	7.56302	3.30968	9.68429	6.0436	11.5697
AT1G66880	0.719554	0.0032141	0.0559631	1.57072	4.53239e-12	1.43371e-10	29.6983	32.2762	26.5698	29.3695	31.2198	22.4813	18.0885	50.1328	53.4043	67.6647	38.0513	122.689	68.6759	82.6393	96.026	114.733
AT3G26840	0.552965	0.133889	NA	1.56728	7.42814e-06	9.36279e-05	10.9415	1.24139	1.02192	3.76532	0.946056	2.69776	4.25613	13.3688	6.60054	6.15134	6.56056	20.1681	14.8936	12.9124	22.8314	18.3187
AT1G73330	-0.227864	0.445498	0.825752	1.56554	3.81178e-08	7.39901e-07	50.0181	115.449	98.1039	70.0349	96.4977	48.5597	74.4822	88.568	57.6047	72.2782	78.7268	398.319	363.238	296.985	141.017	351.912
AT4G36500	0.661173	8.667e-05	0.00342195	1.56383	1.35908e-23	1.20411e-21	100.036	84.4147	87.8848	101.664	100.282	87.2276	86.1865	143.714	136.211	141.481	169.263	278.991	316.902	284.718	306.209	205.362
AT1G78290	0.607287	0.0906745	0.435404	1.56131	4.01485e-06	5.37461e-05	1.56307	4.96557	7.15341	6.02451	7.56845	6.29478	2.12806	5.01328	15.6013	6.15134	9.18479	22.6891	13.2387	20.6598	29.5465	20.247
AT4G17470	0.699546	0.0553004	0.343443	1.55611	7.05016e-06	8.92324e-05	4.6892	4.96557	2.04383	7.53064	4.73028	2.69776	2.12806	6.68438	9.00073	16.9162	3.93634	20.1681	15.721	16.7861	23.5029	12.5338
AT5G41761	0.587537	0.104977	0.468198	1.55499	5.6825e-06	7.3136e-05	4.6892	4.96557	5.10958	1.50613	3.78422	0	4.25613	13.3688	7.20058	4.6135	14.4332	25.2101	20.6855	26.4704	17.4593	11.5697
AT1G18590	0.195598	0.502944	0.854281	1.55416	4.77327e-09	1.04212e-07	10.9415	26.0692	15.3287	9.78983	16.0829	8.09328	10.6403	13.3688	25.202	27.681	15.7454	73.1092	55.4372	69.0813	53.0493	41.4581
AT5G01850	0.569903	0.122572	NA	1.55246	8.80775e-06	0.000109149	1.56307	6.20696	2.04383	4.51838	2.83817	4.49627	7.44822	1.67109	7.80063	9.227	9.18479	12.605	14.8936	14.2036	23.5029	15.4263
AT1G35140	0.119456	0.657855	0.91374	1.55014	4.19123e-10	1.06032e-08	20.3199	34.759	39.8547	33.8879	40.6804	27.8769	43.6253	56.8172	40.8033	24.6053	22.3059	66.3865	137.352	120.731	122.886	84.8445
AT5G35935.TE	0.250735	0.509959	0.85686	1.5501	2.088e-05	0.000242827	0	0	0	24.098	20.8132	27.8769	35.113	0	2.40019	1.53783	2.62423	3.36134	6.61937	18.0773	6.71511	11.5697
AT4G23180	0.634181	0.0164487	0.168483	1.54883	2.02468e-10	5.33717e-09	23.446	16.1381	19.4164	17.3205	17.029	14.3881	19.1526	23.3953	40.2033	24.6053	38.0513	73.1092	59.5743	60.6882	77.2237	48.2071
AT4G23700	1.01719	0.00600299	NA	1.54863	2.695e-05	0.000303981	0	0	0	1.50613	0	0.899254	1.06403	3.34219	3.60029	6.15134	3.93634	4.20168	4.96452	7.74744	6.0436	8.67727
AT5G36925	0.520063	0.164903	NA	1.5472	3.2542e-05	0.000361518	3.12613	0	0	2.25919	0	0	0	1.67109	4.20034	4.6135	1.31211	10.084	8.27421	7.74744	8.72964	5.78485
AT5G36930	0.81402	0.0120569	0.13865	1.54661	4.88801e-07	7.8591e-06	14.0676	14.8967	7.15341	15.8143	6.62239	10.791	14.8964	16.7109	20.4017	30.7567	35.427	42.0168	45.5081	18.0773	56.4069	63.6333
AT5G14730	0.875702	0.00818987	0.106856	1.54648	6.6454e-07	1.03874e-05	9.3784	4.96557	5.10958	11.296	12.2987	13.4888	10.6403	21.7242	16.2013	16.9162	7.87268	26.8907	18.2033	34.2178	22.8314	26.0318
AT1G25155	0.865173	0.0201482	NA	1.54443	1.58872e-05	0.000188773	3.12613	2.48278	2.04383	6.77757	1.89211	6.29478	0	8.35547	12.001	3.07567	7.87268	11.7647	15.721	11.6212	19.4738	13.498
AT4G13505	0.574257	0.0823263	0.41765	1.54281	5.66301e-07	8.96342e-06	12.5045	7.44835	8.17533	6.77757	3.78422	2.69776	7.44822	11.6977	15.0012	21.5297	15.7454	39.4958	28.9597	47.1302	30.218	18.3187
AT1G33610	0.822942	0.0198273	0.188697	1.54281	3.90153e-06	5.23933e-05	7.81534	3.72418	3.06575	3.76532	4.73028	10.791	3.19209	11.6977	10.2008	15.3783	10.4969	21.8487	21.5129	24.5335	20.8168	11.5697
AT1G07610	-0.0464787	0.847055	0.963886	1.54181	1.15338e-12	3.90286e-11	39.0767	39.7246	40.8766	30.8756	28.3817	44.9627	32.985	28.4086	43.8036	32.2945	47.2361	137.815	163.002	138.808	90.6539	97.3783
AT5G13320	0.157896	0.678098	NA	1.53951	3.87591e-05	0.000421163	0	4.96557	2.04383	0.753064	0	0.899254	1.06403	11.6977	1.2001	3.07567	0	18.4874	9.92905	9.68429	8.05813	20.247
AT5G58350	0.875199	0.00335354	0.0576301	1.53815	3.56144e-08	6.94464e-07	9.3784	8.68975	14.3068	17.3205	14.1908	17.9851	28.7288	26.7375	29.4024	19.9918	19.6817	47.0588	33.0968	38.0916	50.3633	30.8525
AT5G24770	0.321516	0.0925587	0.439434	1.53715	6.32984e-18	3.51051e-16	128.171	103.036	118.542	93.3799	64.3318	62.9478	93.6348	157.083	150.012	178.389	108.905	427.731	408.746	377.042	274.648	289.242
AT5G64310	0.134874	0.519648	0.86107	1.53658	2.06946e-15	9.18652e-14	75.0272	104.277	73.578	100.157	78.5226	63.847	107.467	61.8305	102.608	115.338	93.16	319.328	299.526	272.451	207.497	207.29
AT3G08720	0.510703	0.116839	0.492213	1.53506	3.21361e-07	5.3733e-06	12.5045	7.44835	6.1315	6.77757	8.5145	9.89179	7.44822	10.0266	15.6013	13.8405	14.4332	33.6134	27.3049	25.8248	39.6191	24.1035
AT1G27770	0.134503	0.653306	0.912047	1.53484	2.03439e-08	4.09796e-07	15.6307	18.6209	18.3945	27.1103	21.7593	11.6903	13.8324	11.6977	24.0019	27.681	15.7454	37.8151	48.8178	61.9795	82.5958	66.5258
AT1G65690	0.420126	0.254269	NA	1.53304	3.72307e-05	0.000407041	0	0	2.04383	0.753064	0	0	0	6.68438	1.80015	0	2.62423	9.24369	3.30968	9.68429	6.0436	10.6056
AT3G49530	0.653892	0.00168587	0.0350745	1.53225	9.60242e-16	4.41877e-14	32.8244	37.2418	37.8109	50.4553	52.9791	44.0634	56.3937	50.1328	63.6052	69.2025	55.1087	101.681	107.565	100.071	126.916	127.267
AT1G03220	0.627104	0.000470472	0.0130224	1.53214	1.83533e-20	1.23233e-18	56.2704	73.2422	67.4465	82.0839	102.174	67.444	78.7383	120.319	115.809	87.6565	95.7842	200.84	207.683	222.739	171.907	202.47
AT3G15356	1.65999	8.11727e-08	8.11712e-06	1.53214	3.27143e-07	5.45716e-06	32.8244	47.1729	44.9643	67.0227	71.9002	46.7612	60.6498	106.95	205.217	193.767	221.747	119.328	241.607	200.142	177.95	65.5616
AT4G03450	0.973099	0.00738857	NA	1.53108	2.9303e-05	0.000328268	0	0	0	0	0	0	0	3.34219	2.40019	7.68917	2.62423	7.56302	6.61937	5.81058	3.35755	5.78485
AT1G29270	0.267217	0.456049	0.831703	1.52837	5.01144e-06	6.56328e-05	10.9415	4.96557	3.06575	15.0613	4.73028	6.29478	4.25613	8.35547	10.2008	10.7648	3.93634	29.4118	17.3758	23.2423	32.904	18.3187
AT4G37320	0.570115	0.0987772	0.454093	1.52726	2.10871e-06	2.9917e-05	4.6892	2.48278	10.2192	5.27145	4.73028	6.29478	6.38419	8.35547	10.8009	15.3783	10.4969	20.1681	28.1323	29.6985	19.4738	19.2828
AT1G59870	0.837344	1.74143e-08	2.00458e-06	1.52677	3.41114e-27	4.04637e-25	467.357	414.625	384.24	527.898	674.538	417.254	544.784	670.109	907.274	705.866	797.764	1342.02	1453.78	1283.49	1105.98	1116.48
AT1G28600	0.565769	0.0690016	0.382715	1.52639	1.17061e-07	2.10395e-06	6.25227	12.4139	13.2849	6.02451	17.9751	15.2873	10.6403	21.7242	18.6015	10.7648	23.618	48.7395	35.5791	29.6985	38.2761	42.4222
AT1G76650	0.359888	0.075763	0.400675	1.52631	7.99085e-16	3.70915e-14	100.036	99.3114	108.323	109.194	111.635	89.9254	119.172	167.109	99.008	146.094	137.772	213.445	330.968	251.792	392.834	390.477
AT5G33290	0.382504	0.197272	0.615168	1.52498	1.8139e-08	3.6746e-07	21.8829	7.44835	13.2849	14.3082	11.3527	20.6828	7.44822	23.3953	19.8016	16.9162	18.3696	45.3781	53.7823	46.4846	49.6918	34.7091
AT5G22545	0.102007	0.751685	NA	1.52368	1.17599e-05	0.000142669	0	0	0	0	0	0	0	1.67109	0.600049	0	0	8.40336	4.1371	5.16496	1.34302	6.74899
AT5G47330	-0.086671	0.815868	NA	1.52163	4.80378e-05	0.000508529	3.12613	1.24139	0	4.51838	0.946056	0	1.06403	1.67109	1.80015	1.53783	0	10.084	12.4113	7.74744	14.7732	2.89242
AT1G30755	1.334	0.000104825	0.004001	1.52143	3.95489e-06	5.30766e-05	4.6892	1.24139	5.10958	6.02451	5.67633	8.09328	8.51225	15.0398	18.0015	15.3783	13.1211	16.8067	16.5484	18.723	20.1453	15.4263
AT3G48640	0.192493	0.558215	NA	1.52085	1.50491e-05	0.000179313	0	0	0	0	0	0	0	0	1.2001	1.53783	0	5.88235	4.96452	3.87372	5.37208	3.85657
AT3G10500	0.707344	0.0225247	0.204187	1.5205	1.30367e-07	2.32743e-06	6.25227	11.1725	11.2411	15.8143	15.1369	9.89179	6.38419	30.0797	16.2013	18.454	14.4332	38.6554	36.4065	28.4073	37.6046	33.745
AT3G16450	0.109733	0.607426	0.896322	1.51958	1.21144e-15	5.48024e-14	40.6397	44.6901	38.8328	28.6164	34.058	27.8769	26.6008	48.4617	50.4041	33.8323	44.6118	121.849	143.144	127.833	101.398	130.159
AT1G15790	0.462767	0.183124	0.59579	1.51933	3.65254e-06	4.92977e-05	4.6892	11.1725	9.19725	9.78983	13.2448	10.791	6.38419	10.0266	12.601	9.227	24.9301	17.6471	19.0307	29.0529	56.4069	46.2788
AT2G31945	0.54495	0.0597616	0.357375	1.51876	1.17983e-08	2.4458e-07	17.1937	8.68975	17.3726	13.5551	10.4066	13.4888	14.8964	20.0531	27.0022	15.3783	27.5544	42.8571	57.9195	58.1058	38.2761	41.4581
AT4G28390	-0.513012	0.0407546	0.288484	1.51653	2.1338e-12	6.99859e-11	26.5721	38.4832	36.789	26.3572	22.7053	19.7836	22.3447	16.7109	25.8021	26.1432	20.9938	135.294	111.702	107.173	83.2673	83.8803
AT1G08450	0.435133	0.006305	0.0908121	1.51361	6.94773e-24	6.28593e-22	287.604	259.451	276.939	268.844	288.547	237.403	273.456	472.92	323.426	342.937	379.201	862.184	650.353	666.279	850.804	1047.06
AT1G16260	0.799327	0.0231642	0.207325	1.51351	5.22698e-06	6.81358e-05	7.81534	3.72418	3.06575	6.77757	5.67633	5.39552	4.25613	16.7109	12.601	6.15134	9.18479	21.0084	20.6855	18.723	23.5029	12.5338
AT1G07620	0.818741	0.0260086	NA	1.51338	4.30414e-05	0.00045997	0	0	1.02192	0	0	0	0	0	1.80015	9.227	5.24845	9.24369	5.79195	4.51934	7.38662	7.71313
AT1G29290	-0.130757	0.695878	NA	1.51234	2.46316e-05	0.0002817	0	0	1.02192	0	0	0.899254	0	0	0	0	1.31211	5.88235	4.1371	9.03867	4.02906	4.82071
AT5G01100	0.0907467	0.810595	NA	1.51215	5.11904e-05	0.000537638	4.6892	0	1.02192	1.50613	0	1.79851	2.12806	3.34219	1.2001	6.15134	0	13.4454	7.44679	5.81058	11.4157	13.498
AT1G74360	0.776219	0.0391282	NA	1.51151	2.98947e-05	0.000334195	1.56307	1.24139	2.04383	3.76532	6.62239	5.39552	2.12806	1.67109	6.60054	6.15134	9.18479	13.4454	9.92905	15.4949	7.38662	10.6056
AT3G63010	0.427612	0.108085	0.474225	1.50893	3.72655e-10	9.52926e-09	20.3199	14.8967	17.3726	21.0858	27.4356	18.8843	23.4087	25.0664	22.2018	30.7567	24.9301	54.6218	62.0566	56.8145	47.6773	57.8485
AT5G66630	0.442795	0.231564	NA	1.50765	1.5898e-05	0.000188795	0	6.20696	4.08766	4.51838	3.78422	3.59702	2.12806	8.35547	6.00049	7.68917	5.24845	13.4454	23.9952	12.2668	13.4302	17.3545
AT5G64510	0.79167	0.0344189	NA	1.50723	5.10865e-05	0.00053681	1.56307	0	1.02192	0	0	0	0	3.34219	7.20058	3.07567	1.31211	8.40336	6.61937	7.10182	8.05813	7.71313
AT2G34070	0.0548016	0.843908	0.962841	1.50698	1.36384e-09	3.22131e-08	15.6307	23.5865	17.3726	27.8634	30.2738	22.4813	22.3447	8.35547	22.2018	21.5297	26.2423	48.7395	52.9549	79.4112	59.7644	61.7051
AT4G23150	0	1	NA	1.50457	7.54255e-06	9.49578e-05	0	0	0	0	0	0	0	0	0	0	0	5.04201	6.61937	3.87372	11.4157	0
AT3G15760	0.585222	0.0670174	0.376606	1.50399	3.96608e-07	6.50413e-06	15.6307	4.96557	9.19725	11.296	12.2987	8.09328	7.44822	15.0398	9.60078	24.6053	22.3059	38.6554	35.5791	29.0529	37.6046	27.9601
AT3G17700	0.956725	0.00348629	0.0592465	1.50396	1.21066e-06	1.80392e-05	14.0676	0	9.19725	14.3082	15.1369	8.09328	11.7043	23.3953	21.0017	19.9918	13.1211	31.0924	20.6855	23.8879	40.2906	29.8884
AT1G56240	0.173798	0.617739	NA	1.50197	3.45222e-05	0.00038035	0	0	0	1.50613	1.89211	0.899254	1.06403	0	2.40019	0	0	3.36134	9.92905	1.93686	7.38662	7.71313
AT3G57460	0.307945	0.3568	NA	1.50145	2.05323e-05	0.000239174	0	0	0	0	0	0	0	0	1.80015	1.53783	1.31211	12.605	0	5.81058	6.0436	5.78485
AT3G50950	0.709256	6.69278e-05	0.00276021	1.50016	9.68432e-20	6.32353e-18	75.0272	70.7594	67.4465	84.3431	73.7923	77.3358	68.098	132.016	94.8077	116.875	144.332	185.714	213.475	210.472	249.802	188.972
AT5G61010	0.712617	0.0192686	0.186112	1.49998	1.26603e-07	2.26591e-06	15.6307	6.20696	14.3068	9.78983	6.62239	9.89179	11.7043	15.0398	22.2018	32.2945	20.9938	30.2521	32.2694	38.7372	45.6627	55.9202
AT1G55910	0.47742	0.15152	0.5501	1.49973	1.08175e-06	1.63003e-05	9.3784	7.44835	6.1315	9.03676	11.3527	8.99254	9.57628	18.382	5.40044	13.8405	17.0575	26.0504	28.9597	24.5335	26.8604	30.8525
AT3G01313	0.00177898	0.995711	0.99893	1.49729	5.53403e-07	8.78709e-06	6.25227	12.4139	11.2411	8.2837	1.89211	9.89179	5.32016	13.3688	9.60078	7.68917	11.809	43.6975	38.0614	26.4704	31.561	29.8884
AT5G61160	1.51155	1.473e-05	0.000768504	1.49689	9.49975e-06	0.000117248	3.12613	3.72418	5.10958	15.0613	16.0829	1.79851	12.7684	15.0398	21.6018	29.2188	22.3059	18.4874	27.3049	28.4073	20.8168	9.64141
AT3G18280	0.477522	0.067396	0.377709	1.49417	6.46561e-10	1.59191e-08	37.5136	28.552	19.4164	27.8634	36.8962	32.3731	25.5368	46.7906	39.6032	21.5297	57.733	97.4789	96.8082	94.9061	54.3924	98.3424
AT5G57550	0.386599	0.068762	0.381685	1.48995	1.2185e-14	5.07161e-13	29.6983	39.7246	54.1616	37.6532	33.112	32.3731	37.2411	65.1727	66.6054	47.6728	44.6118	111.765	119.149	138.163	142.36	115.697
AT1G28580	0.657667	4.5337e-05	0.00198063	1.48631	1.455e-23	1.28376e-21	78.1534	84.4147	79.7095	82.0839	111.635	100.716	96.8269	116.977	121.81	133.792	153.517	264.706	223.404	219.511	235.029	235.251
AT2G27080	-0.114523	0.759436	NA	1.48579	7.18937e-05	0.000733783	0	0	4.08766	0	1.89211	0.899254	2.12806	5.01328	1.2001	0	0	9.24369	7.44679	7.10182	13.4302	8.67727
AT5G63790	0.468832	0.023202	0.207325	1.48361	5.30879e-15	2.28997e-13	39.0767	49.6557	61.315	37.6532	55.8173	40.4664	43.6253	50.1328	75.0061	72.2782	90.5358	173.109	154.728	165.279	123.558	137.872
AT1G76040	0.594916	0.0906908	0.435404	1.48237	8.54921e-06	0.000106315	4.6892	9.93114	6.1315	7.53064	6.62239	4.49627	11.7043	21.7242	10.2008	12.3027	11.809	47.0588	23.1678	12.9124	20.1453	35.6732
AT3G19580	0.491509	0.120358	0.498477	1.48183	4.37546e-07	7.11537e-06	12.5045	7.44835	13.2849	15.0613	9.46056	6.29478	14.8964	15.0398	13.2011	18.454	26.2423	23.5294	43.0259	41.9653	47.0057	32.7808
AT2G42360	0.488159	0.197924	NA	1.48176	5.24908e-05	0.000549943	0	3.72418	3.06575	0.753064	0.946056	6.29478	9.57628	3.34219	2.40019	6.15134	11.809	13.4454	14.8936	10.9755	15.4447	14.4621
AT2G01520	-0.308591	0.378557	NA	1.48098	4.5072e-05	0.000479749	1.56307	1.24139	4.08766	0.753064	2.83817	0.899254	0	3.34219	0	0	0	61.3445	16.5484	10.3299	3.35755	22.1753
AT5G06865	0.333805	0.12043	0.498635	1.47983	2.44557e-14	9.85242e-13	32.8244	37.2418	42.9205	33.8879	49.1949	43.1642	46.8174	48.4617	52.2042	47.6728	48.5482	115.126	128.25	116.857	118.857	85.8086
AT4G21910	0.608659	0.0380677	0.276475	1.47932	1.00166e-07	1.82034e-06	18.7568	24.8278	37.8109	18.8266	24.5974	16.1866	23.4087	48.4617	36.0029	53.8242	51.1724	118.487	38.0614	58.1058	106.77	133.052
AT5G58120	0.601241	0.110254	NA	1.47829	4.35064e-05	0.000464242	3.12613	3.72418	1.02192	6.02451	3.78422	4.49627	0	6.68438	6.00049	9.227	3.93634	5.88235	16.5484	14.2036	18.1308	11.5697
AT1G10370	-0.0358062	0.887611	0.974454	1.47565	8.52243e-11	2.35714e-09	23.446	45.9315	24.526	37.6532	43.5186	27.8769	32.985	21.7242	39.0032	26.1432	31.4907	95.7983	98.4631	106.527	67.1511	109.912
AT1G51760	0.744583	0.000900819	0.0213838	1.47404	1.18073e-12	3.98908e-11	32.8244	34.759	25.5479	38.4062	35.9501	18.8843	25.5368	53.475	53.4043	52.2863	60.3572	91.5966	100.945	93.6148	95.3545	79.0596
AT5G45472	0.722555	0.0169871	0.171952	1.47356	1.78201e-07	3.12393e-06	18.7568	11.1725	7.15341	14.3082	16.0829	9.89179	13.8324	30.0797	18.0015	33.8323	13.1211	30.2521	43.0259	47.7759	38.2761	38.5657
AT1G17420	0.560628	0.106815	0.472254	1.46898	6.5188e-06	8.29002e-05	9.3784	6.20696	4.08766	4.51838	5.67633	7.19403	8.51225	5.01328	13.8011	12.3027	13.1211	29.4118	18.2033	33.5722	16.7878	19.2828
AT5G48380	0.0587765	0.767248	0.945071	1.46827	1.61501e-16	8.09475e-15	53.1443	50.8971	71.5341	48.1961	54.8712	48.5597	62.7778	40.1063	55.8045	72.2782	81.351	171.428	189.479	158.177	155.79	185.115
AT1G29240	0.474899	0.207949	NA	1.467	4.77297e-05	0.000505518	4.6892	1.24139	2.04383	3.76532	3.78422	3.59702	4.25613	3.34219	3.60029	10.7648	5.24845	6.72269	19.0307	13.558	14.7732	9.64141
AT3G13910	0.203923	0.440616	0.823861	1.46577	7.22198e-10	1.7626e-08	31.2613	16.1381	18.3945	26.3572	24.5974	25.1791	21.2806	35.093	25.8021	16.9162	24.9301	68.9075	73.6404	61.9795	73.1947	47.2429
AT3G56210	0.891493	0.000119515	0.00445617	1.46499	1.91607e-11	5.69013e-10	37.5136	40.9659	43.9424	42.1716	42.5725	49.459	38.3051	101.937	78.0063	35.3702	114.154	111.765	130.732	145.91	125.572	107.02
AT4G18205	0.877044	0.00209327	0.0408724	1.46463	6.44696e-08	1.20856e-06	32.8244	18.6209	28.6137	26.3572	35.0041	26.9776	23.4087	50.1328	81.6066	46.135	40.6755	78.1512	120.803	78.12	117.514	37.6015
AT3G23570	0.626761	0.00018903	0.00630756	1.46333	3.11327e-21	2.2382e-19	76.5903	84.4147	69.4903	60.9982	57.7094	58.4515	57.4577	125.332	113.409	133.792	116.778	193.277	226.713	207.244	202.796	268.031
AT2G30250	0.183462	0.360974	0.7717	1.46225	1.07397e-15	4.89986e-14	53.1443	73.2422	57.2273	46.6899	50.141	53.9552	59.5858	63.5016	66.0054	69.2025	85.2873	203.361	163.002	133.643	173.921	218.86
AT3G61190	0.211993	0.427799	0.814505	1.4597	1.49749e-09	3.50981e-08	14.0676	27.3106	22.4822	21.0858	18.9211	16.1866	22.3447	30.0797	17.4014	33.8323	28.8665	65.5462	81.9147	54.232	57.7499	71.3465
AT2G02850	-0.0136575	0.970794	NA	1.4591	9.52074e-05	0.000943764	3.12613	0	1.02192	3.01225	0	0.899254	2.12806	1.67109	0	0	5.24845	7.56302	8.27421	11.6212	6.71511	8.67727
AT3G21750	0.779242	0.00427341	0.069253	1.45905	9.01618e-09	1.90231e-07	7.81534	14.8967	24.526	31.6287	21.7593	22.4813	25.5368	30.0797	30.6025	23.0675	44.6118	46.2185	59.5743	61.9795	45.6627	51.0995
AT4G35110	0.312506	0.370849	0.77616	1.45855	6.07915e-06	7.7819e-05	3.12613	4.96557	9.19725	6.77757	9.46056	7.19403	6.38419	11.6977	7.80063	6.15134	10.4969	25.2101	20.6855	15.4949	27.5319	22.1753
AT5G05365	0.0570856	0.879809	NA	1.45808	9.58611e-05	0.000949362	3.12613	1.24139	1.02192	0.753064	2.83817	0.899254	0	1.67109	2.40019	3.07567	1.31211	5.04201	11.5839	8.39305	15.4447	5.78485
AT1G16410	0.638331	0.0170734	0.17244	1.45797	5.30041e-09	1.15015e-07	23.446	26.0692	26.5698	9.78983	12.2987	2.69776	17.0245	31.7508	35.4029	53.8242	51.1724	102.521	71.1582	77.4744	52.3778	83.8803
AT4G20000	0.126114	0.6938	NA	1.45777	2.39603e-05	0.000274759	0	0	0	0	0	0	0	1.67109	0	0	1.31211	5.88235	8.27421	7.74744	1.34302	1.92828
AT1G30260	1.08962	0.000303194	0.00912349	1.45727	3.59607e-07	5.94758e-06	14.0676	8.68975	13.2849	10.5429	13.2448	23.3806	10.6403	30.0797	26.4021	24.6053	45.9239	52.1008	28.1323	34.2178	37.6046	53.9919
AT1G02360	0.111356	0.74115	NA	1.45344	4.55038e-05	0.000483622	0	0	0	0.753064	0.946056	1.79851	0	0	1.80015	0	0	12.605	3.30968	2.58248	6.71511	2.89242
AT1G26930	0.327583	0.316158	0.734986	1.45331	1.28502e-06	1.90299e-05	6.25227	11.1725	9.19725	12.049	14.1908	17.9851	8.51225	23.3953	9.00073	7.68917	14.4332	35.2941	29.7871	34.2178	33.5755	21.2111
AT3G22910	0.119426	0.739955	NA	1.45298	8.398e-05	0.000843038	0	0	2.04383	0	0	0.899254	0	1.67109	1.2001	1.53783	1.31211	8.40336	4.1371	5.81058	4.70057	9.64141
AT1G03746	0.573335	0.130707	NA	1.45246	7.58884e-05	0.000770504	1.56307	3.72418	0	3.01225	1.89211	6.29478	2.12806	8.35547	5.40044	1.53783	3.93634	10.9244	14.0662	11.6212	10.0727	5.78485
AT1G49050	0.772605	0.00916188	0.114456	1.45199	1.8565e-07	3.23855e-06	17.1937	14.8967	14.3068	12.8021	7.56845	25.1791	10.6403	40.1063	29.4024	24.6053	27.5544	68.9075	33.9243	44.5478	61.1075	40.4939
AT5G22380	0.316455	0.342134	NA	1.45147	3.79485e-05	0.000413406	0	0	0	0	0	0	0	0	0.600049	4.6135	0	7.56302	4.1371	3.2281	4.70057	4.82071
AT1G23830	0.422516	0.258287	NA	1.45067	4.99448e-05	0.000526108	3.12613	2.48278	7.15341	1.50613	0.946056	2.69776	4.25613	6.68438	12.601	4.6135	3.93634	7.56302	28.9597	16.1405	22.1599	15.4263
AT1G05570	0.895847	0.000239863	0.00751399	1.45021	2.17085e-10	5.68736e-09	26.5721	26.0692	25.5479	30.8756	36.8962	36.8694	27.6648	55.1461	40.2033	43.0593	78.7268	103.361	68.6759	80.7025	73.8662	70.3823
AT3G22060	0.713421	3.17382e-05	0.00148016	1.44751	2.14763e-19	1.37294e-17	131.298	109.243	99.1259	95.6391	136.232	92.6231	84.0585	155.412	193.216	252.205	158.766	300	331.796	309.897	330.383	327.808
AT2G16595	0.457281	0.16566	0.572043	1.44724	2.45926e-06	3.43897e-05	4.6892	11.1725	11.2411	12.049	10.4066	22.4813	11.7043	20.0531	16.2013	7.68917	15.7454	31.0924	21.5129	27.116	32.904	53.0278
AT3G13330	0.739229	0.0197852	0.188622	1.44713	1.08304e-06	1.63062e-05	12.5045	7.44835	8.17533	11.296	17.9751	10.791	23.4087	18.382	25.8021	16.9162	10.4969	39.4958	26.4775	26.4704	34.9186	33.745
AT2G38870	0.644098	0.00241421	0.0451815	1.44502	1.353e-13	5.0683e-12	45.3289	29.7934	35.7671	37.6532	46.3567	35.0709	37.2411	51.8039	58.2047	61.5134	68.2299	111.765	121.631	114.92	94.683	87.7369
AT5G37540	-0.34111	0.291598	0.717871	1.44479	4.9873e-07	8.00067e-06	4.6892	13.6553	19.4164	14.3082	9.46056	12.5896	13.8324	3.34219	15.6013	9.227	6.56056	52.9412	44.6807	38.0916	38.2761	33.745
AT5G07830	0.537004	0.00296827	0.0527714	1.44414	3.81457e-18	2.14904e-16	64.0857	68.2766	70.5122	94.886	101.228	95.3209	73.4182	91.9102	85.807	101.497	131.211	162.185	186.997	198.205	214.212	207.29
AT4G13660	-0.109441	0.762286	NA	1.4436	0.000103799	0.00102019	1.56307	1.24139	1.02192	0.753064	0	0	1.06403	3.34219	1.2001	0	0	17.6471	5.79195	2.58248	4.70057	11.5697
AT2G33380	-0.919964	0.00709341	0.0977973	1.44264	1.43775e-06	2.10988e-05	18.7568	18.6209	8.17533	2.25919	3.78422	4.49627	8.51225	3.34219	6.00049	6.15134	7.87268	56.3025	53.7823	24.5335	39.6191	46.2788
AT1G17600	0.684091	0.0619929	NA	1.44062	0.00010046	0.000991684	1.56307	0	0	0.753064	0	0	1.06403	6.68438	3.60029	1.53783	2.62423	11.7647	14.0662	4.51934	5.37208	0.964141
AT5G15022	0.355142	0.181132	0.593545	1.44053	2.0311e-09	4.6935e-08	15.6307	19.8623	20.4383	22.5919	15.1369	22.4813	15.9605	16.7109	27.0022	30.7567	26.2423	60.5042	64.5388	54.8777	49.0203	55.9202
AT3G22740	0.552126	0.0998057	0.457227	1.4403	4.00627e-06	5.36986e-05	4.6892	4.96557	12.263	5.27145	4.73028	4.49627	5.32016	11.6977	11.4009	9.227	20.9938	30.2521	20.6855	29.6985	22.8314	26.0318
AT5G50560	0.222432	0.551527	NA	1.43756	0.000117709	0.00113983	0	1.24139	2.04383	0	0.946056	0	2.12806	3.34219	1.80015	3.07567	1.31211	13.4454	6.61937	6.4562	6.71511	5.78485
AT1G23090	1.03601	9.53529e-06	0.000540234	1.43718	5.58038e-11	1.59508e-09	25.0091	18.6209	23.5041	39.1593	34.058	28.7761	41.4972	56.8172	43.2035	53.8242	53.7966	72.2689	59.5743	66.4988	69.1656	69.4182
AT1G74210	0.362086	0.32114	NA	1.43502	2.66795e-05	0.000301407	1.56307	4.96557	5.10958	11.296	8.5145	2.69776	6.38419	8.35547	4.80039	7.68917	7.87268	15.9664	14.8936	18.723	20.1453	13.498
AT4G33300	0.565905	0.001152	0.0261327	1.43399	4.80565e-19	3.0003e-17	71.9011	76.9663	88.9067	87.3554	103.12	95.3209	80.8664	106.95	117.01	109.186	152.205	234.454	216.784	252.437	242.415	177.402
AT4G11320	-0.0182081	0.957168	0.99258	1.43197	7.06095e-06	8.9316e-05	7.81534	18.6209	23.5041	18.0735	5.67633	12.5896	9.57628	10.0266	19.8016	24.6053	13.1211	109.244	71.1582	34.2178	38.2761	32.7808
AT1G58602	0.991382	4.13845e-10	6.25251e-08	1.43169	1.31745e-21	9.97526e-20	134.424	122.898	141.024	139.317	173.128	126.795	127.684	272.388	234.619	279.886	313.595	370.588	349.999	299.567	442.525	403.975
AT5G05960	0.443524	0.22928	0.652522	1.43137	4.72356e-05	0.000500533	4.6892	2.48278	7.15341	6.02451	2.83817	12.5896	1.06403	11.6977	8.40068	3.07567	11.809	25.2101	17.3758	31.6354	14.1017	12.5338
AT2G37710	0.320617	0.143912	0.538936	1.42971	8.38107e-13	2.88168e-11	50.0181	42.2073	35.7671	44.4308	27.4356	27.8769	51.0735	40.1063	46.8038	67.6647	64.2935	134.454	121.631	110.401	120.2	117.625
AT3G11580	0.538037	0.147507	NA	1.42954	5.19935e-05	0.000545267	3.12613	1.24139	5.10958	2.25919	7.56845	3.59702	6.38419	6.68438	6.00049	7.68917	7.87268	21.0084	13.2387	7.74744	15.4447	16.3904
AT5G10695	0.00127584	0.995198	0.998781	1.42912	1.02209e-13	3.8832e-12	65.6488	63.311	57.2273	61.7512	61.4936	42.2649	36.1771	70.1859	58.2047	53.8242	68.2299	188.235	217.612	174.963	175.264	120.518
AT2G39660	-0.632313	0.0356849	0.267027	1.42754	5.40113e-08	1.02238e-06	18.7568	17.3795	25.5479	20.3327	14.1908	27.8769	23.4087	21.7242	12.001	9.227	6.56056	54.6218	57.092	45.839	62.4505	92.5576
AT5G52540	1.23358	0.00104704	NA	1.42734	0.000107571	0.00105168	0	0	2.04383	2.25919	4.73028	0	6.38419	11.6977	6.00049	4.6135	10.4969	8.40336	9.92905	10.3299	5.37208	10.6056
AT1G71880	0.519347	0.0251501	0.217	1.42707	2.44078e-11	7.17845e-10	34.3875	22.3451	45.9862	30.8756	37.8422	31.4739	38.3051	71.857	40.2033	58.4377	45.9239	107.563	91.8437	85.2218	98.7121	123.41
AT2G16700	0.126078	0.582906	0.887305	1.42628	9.3807e-12	2.87783e-10	53.1443	32.2762	54.1616	42.1716	34.058	58.4515	40.4332	46.7906	49.804	38.4458	70.8541	178.151	115.011	133.643	114.828	129.195
AT5G19230	0.120518	0.499646	0.852801	1.42524	4.61808e-18	2.57455e-16	107.852	127.863	129.783	143.082	127.718	76.4366	134.068	116.977	146.412	129.178	140.396	353.781	397.989	356.382	275.991	329.736
AT1G12220	1.1466	7.74716e-05	0.00312857	1.4234	2.2318e-07	3.82758e-06	6.25227	11.1725	14.3068	27.1103	12.2987	17.9851	15.9605	36.7641	27.6022	27.681	30.1786	29.4118	42.1985	36.8003	38.2761	35.6732
AT4G37900	0.00997087	0.978232	NA	1.42324	0.000125548	0.00120806	0	0	1.02192	3.76532	0.946056	5.39552	3.19209	1.67109	0.600049	1.53783	0	10.084	3.30968	10.3299	6.71511	2.89242
AT1G74710	0.676242	0.022913	0.206032	1.42276	2.86634e-07	4.84577e-06	14.0676	13.6553	14.3068	5.27145	11.3527	10.791	13.8324	20.0531	30.6025	32.2945	15.7454	61.3445	39.7162	32.9266	42.3052	43.3864
AT4G06746	0.83726	0.000181817	0.00616139	1.42247	9.00133e-12	2.76542e-10	37.5136	31.0348	29.6356	55.7267	52.9791	31.4739	52.1375	56.8172	49.804	59.9755	86.5994	100	90.1889	96.1973	92.6685	95.45
AT5G07100	0.411275	0.0499099	0.325785	1.42214	1.22938e-13	4.62145e-12	50.0181	45.9315	42.9205	53.4675	70.0081	44.9627	48.9454	60.1594	55.8045	73.816	66.9177	112.605	117.494	118.148	165.863	141.729
AT4G18880	0.292847	0.225607	0.647838	1.41913	6.84798e-11	1.93666e-09	34.3875	24.8278	20.4383	33.1348	35.0041	24.2799	38.3051	35.093	34.2028	30.7567	31.4907	81.5126	76.1227	65.8532	68.4941	85.8086
AT1G60730	0.557896	0.00741353	0.100444	1.41861	1.09679e-13	4.13757e-12	40.6397	37.2418	41.8986	41.4185	56.7633	52.1567	40.4332	70.1859	57.6047	46.135	73.4783	128.571	124.113	107.818	99.3836	110.876
AT4G23600	0.58734	0.102526	0.462697	1.41846	3.41254e-05	0.000376562	6.25227	7.44835	3.06575	21.8388	11.3527	4.49627	6.38419	10.0266	19.2016	4.6135	7.87268	30.2521	19.0307	23.8879	24.1744	16.3904
AT3G05690	0.774345	0.00324995	0.0563552	1.41842	7.86287e-09	1.6772e-07	31.2613	21.1037	14.3068	21.0858	26.4896	26.0784	24.4727	25.0664	30.6025	50.7485	59.0451	72.2689	73.6404	51.6496	62.4505	66.5258
AT2G43530	0.232738	0.0885004	0.430886	1.41709	9.29948e-29	1.20341e-26	265.721	280.555	342.342	301.225	270.572	262.582	237.279	347.588	353.429	362.929	345.086	894.117	776.948	738.589	970.333	687.433
AT1G35720	0.228325	0.167806	0.574566	1.41697	4.31155e-21	3.06867e-19	84.4056	95.5872	104.235	114.466	133.394	129.493	115.979	113.634	122.41	106.111	107.593	265.546	301.181	291.174	208.168	255.497
AT5G04720	0.32773	0.219591	0.640908	1.41621	5.18392e-09	1.12601e-07	25.0091	13.6553	22.4822	17.3205	23.6514	18.8843	23.4087	28.4086	25.202	19.9918	34.1149	60.5042	51.3001	71.0182	68.4941	46.2788
AT5G22250	0.118015	0.735912	0.933757	1.4155	1.12809e-05	0.000137496	6.25227	7.44835	8.17533	4.51838	7.56845	6.29478	7.44822	15.0398	3.60029	12.3027	7.87268	23.5294	33.0968	26.4704	24.8459	15.4263
AT3G46690	-0.0371664	0.917492	0.981484	1.4113	1.69415e-05	0.000200518	6.25227	6.20696	6.1315	4.51838	5.67633	6.29478	3.19209	5.01328	7.20058	10.7648	1.31211	21.8487	19.0307	23.8879	18.1308	20.247
AT2G02990	-0.0272065	0.939342	NA	1.41101	0.000129216	0.00123978	0	1.24139	0	3.01225	3.78422	0.899254	0	0	1.80015	0	0	8.40336	6.61937	7.10182	4.02906	4.82071
AT1G16400	0.137027	0.703672	NA	1.40971	0.000136733	0.00130225	1.56307	0	1.02192	0	0	0	1.06403	3.34219	0.600049	3.07567	0	5.88235	4.1371	7.74744	4.70057	9.64141
AT4G15210	0.128102	0.721684	0.928611	1.40867	2.5261e-05	0.000287217	6.25227	3.72418	8.17533	7.53064	8.5145	5.39552	8.51225	8.35547	4.80039	9.227	9.18479	15.9664	36.4065	27.116	14.1017	16.3904
AT2G43150	0.45759	0.0196411	0.188409	1.40847	2.3097e-14	9.34029e-13	93.784	127.863	153.287	143.835	124.879	115.104	185.141	195.518	112.809	222.986	192.881	392.437	359.928	306.669	339.784	376.979
AT3G47540	0.452093	0.150156	0.548007	1.40646	1.43013e-06	2.10015e-05	12.5045	12.4139	13.2849	6.02451	1.89211	13.4888	8.51225	21.7242	12.001	30.7567	17.0575	52.9412	39.7162	36.1547	32.2325	37.6015
AT4G34950	0.721052	0.000646527	0.0167152	1.40631	1.69436e-12	5.62642e-11	85.9687	59.5868	81.7533	80.5778	52.9791	60.25	93.6348	145.385	180.015	92.27	98.4084	205.882	260.638	202.079	206.825	199.577
AT2G38240	0.244051	0.484422	NA	1.40486	0.000108386	0.00105817	0	0	1.02192	0	0	0	1.06403	5.01328	1.2001	0	0	6.72269	4.96452	2.58248	4.70057	10.6056
AT5G38530	0.510274	0.0876205	0.42967	1.40428	3.83848e-07	6.31427e-06	12.5045	12.4139	16.3507	20.3327	16.0829	8.99254	26.6008	25.0664	28.2023	19.9918	13.1211	41.1765	47.163	31.6354	51.7063	47.2429
AT2G46450	0.987957	5.43648e-05	0.00233286	1.4023	1.16556e-09	2.77757e-08	21.8829	28.552	26.5698	22.5919	37.8422	23.3806	22.3447	56.8172	49.804	72.2782	51.1724	68.0672	64.5388	61.3339	98.7121	87.7369
AT1G70850	-0.622903	0.0854493	0.425375	1.40154	2.60206e-05	0.000294901	7.81534	11.1725	15.3287	1.50613	0	1.79851	2.12806	8.35547	5.40044	1.53783	9.18479	67.2269	29.7871	30.3441	16.7878	31.8167
AT1G34750	0.299655	0.323383	0.741378	1.40111	3.75832e-07	6.19673e-06	10.9415	12.4139	12.263	16.5674	19.8672	17.0858	8.51225	16.7109	14.4012	18.454	15.7454	41.1765	27.3049	36.1547	41.6337	38.5657
AT5G43580	0.119302	0.739112	0.935108	1.39987	2.32738e-05	0.000268328	3.12613	9.93114	4.08766	9.78983	7.56845	3.59702	9.57628	8.35547	10.2008	3.07567	3.93634	21.8487	19.0307	18.0773	18.8023	25.0677
AT3G44400	0.521212	0.0576411	0.350759	1.39817	3.27782e-08	6.43864e-07	18.7568	18.6209	17.3726	21.8388	29.3277	24.2799	19.1526	21.7242	25.8021	23.0675	43.2997	62.1848	49.6452	38.0916	64.465	59.7768
AT1G22360	0.269581	0.221494	0.643241	1.39787	8.11156e-12	2.50648e-10	75.0272	59.5868	61.315	74.5533	63.3857	53.056	92.5707	78.5414	81.0066	99.9592	62.9814	163.025	219.266	246.627	156.462	130.159
AT3G15210	0.479181	0.0985895	0.453806	1.39554	2.17595e-07	3.73781e-06	15.6307	13.6553	23.5041	19.5797	19.8672	16.1866	12.7684	26.7375	31.2025	23.0675	26.2423	52.1008	74.4679	67.7901	47.6773	27.9601
AT2G40080	0.970096	6.66396e-07	5.31066e-05	1.39519	3.84232e-14	1.51368e-12	68.7749	68.2766	75.6218	91.8738	158.937	102.515	115.979	167.109	121.81	138.405	169.263	253.781	192.789	192.395	159.82	203.434
AT3G19030	0.320051	0.0355744	0.267013	1.394	9.358e-23	7.86662e-21	189.131	213.519	213.58	162.662	174.074	160.966	181.949	269.046	248.42	213.759	309.659	429.412	685.932	564.272	535.194	572.7
AT5G14180	-0.318872	0.205075	0.624235	1.39359	1.3628e-10	3.66942e-09	29.6983	26.0692	28.6137	18.8266	26.4896	15.2873	19.1526	30.0797	21.0017	19.9918	18.3696	77.3109	66.1937	81.9937	85.9534	77.1313
AT3G57640	0.628016	0.0968644	NA	1.39279	0.00013645	0.00130066	1.56307	2.48278	2.04383	1.50613	3.78422	0.899254	3.19209	5.01328	7.20058	3.07567	5.24845	10.084	10.7565	13.558	10.0727	6.74899
AT1G02220	-0.249591	0.438301	NA	1.39262	7.57384e-05	0.000769347	0	1.24139	0	0	0	0.899254	0	0	0	0	0	5.88235	3.30968	5.16496	6.71511	2.89242
AT1G27330	0.369182	0.0491152	0.323159	1.39131	3.22201e-16	1.54947e-14	56.2704	65.7938	51.0958	49.7022	62.4397	47.6605	39.3692	81.8836	84.0068	69.2025	65.6056	181.513	149.763	154.949	147.061	154.263
AT1G13750	0.87187	0.0165727	NA	1.38813	6.55368e-05	0.000672437	3.12613	3.72418	3.06575	6.77757	8.5145	2.69776	4.25613	11.6977	9.60078	4.6135	13.1211	9.24369	12.4113	14.2036	19.4738	17.3545
AT4G29700	0.885321	0.0164841	NA	1.3871	9.18667e-05	0.00091447	1.56307	4.96557	2.04383	6.02451	4.73028	0.899254	5.32016	3.34219	13.2011	7.68917	9.18479	16.8067	14.8936	12.9124	9.40115	13.498
AT3G28220	0.321868	0.206847	0.626852	1.38637	2.98611e-09	6.70446e-08	26.5721	33.5176	25.5479	25.6042	18.9211	24.2799	26.6008	26.7375	51.0041	35.3702	28.8665	93.2773	76.9501	102.654	76.5522	55.9202
AT2G44840	0.00688619	0.985358	NA	1.38161	0.000224291	0.00201136	1.56307	2.48278	1.02192	1.50613	0.946056	0.899254	0	1.67109	1.80015	0	3.93634	6.72269	11.5839	12.9124	6.71511	3.85657
AT5G47960	-0.203384	0.592121	NA	1.38145	0.000220608	0.001985	3.12613	2.48278	2.04383	0.753064	2.83817	0.899254	0	3.34219	2.40019	1.53783	0	9.24369	16.5484	8.39305	14.1017	3.85657
AT2G39200	0.217955	0.519233	NA	1.38111	0.000105775	0.00103649	0	0	0	0	0.946056	0	2.12806	1.67109	0	1.53783	1.31211	5.04201	1.65484	5.81058	5.37208	5.78485
AT3G52800	0.470654	0.0237275	0.210109	1.3807	7.50361e-13	2.59671e-11	51.5812	47.1729	68.4684	67.7757	91.7674	65.6455	85.1225	80.2125	88.8072	87.6565	65.6056	126.891	202.718	178.837	144.375	128.231
AT1G69880	-0.160927	0.624811	NA	1.38053	0.000101873	0.00100471	1.56307	0	0	0	0.946056	0	0	0	0.600049	0	0	5.88235	6.61937	3.2281	3.35755	5.78485
AT5G38250	0.438639	0.193152	NA	1.37969	9.48558e-05	0.000941153	0	0	0	0	0	0	0	3.34219	0	1.53783	2.62423	8.40336	2.48226	4.51934	4.02906	3.85657
AT3G22370	0.476497	0.0620336	0.362358	1.37952	3.11962e-09	6.98219e-08	18.7568	21.1037	21.4602	26.3572	19.8672	19.7836	24.4727	23.3953	39.0032	23.0675	30.1786	58.8235	57.092	60.0426	62.4505	55.9202
AT1G43800	-0.0599105	0.86173	NA	1.37912	0.000143549	0.00136043	1.56307	0	0	0	0.946056	0.899254	1.06403	0	0.600049	0	1.31211	4.20168	5.79195	5.81058	4.02906	5.78485
AT1G09500	0.661674	0.0810411	NA	1.37715	0.000191446	0.00175064	0	1.24139	3.06575	1.50613	2.83817	0.899254	2.12806	6.68438	6.60054	1.53783	3.93634	10.084	8.27421	9.03867	6.71511	11.5697
AT4G27300	0.80796	0.00127922	0.0284884	1.37708	4.31568e-09	9.49005e-08	32.8244	24.8278	17.3726	34.6409	37.8422	24.2799	37.2411	38.4352	46.2038	59.9755	43.2997	69.7479	89.3614	64.562	81.2528	48.2071
AT5G49680	0.338328	0.319536	NA	1.37645	0.000111038	0.00108062	0	0	0	0	0.946056	0.899254	0	3.34219	1.80015	0	0	8.40336	1.65484	6.4562	4.02906	3.85657
AT4G08470	0.778922	0.00451525	0.0714167	1.37607	9.60826e-08	1.75347e-06	15.6307	21.1037	27.5917	29.3695	33.112	30.5746	26.6008	51.8039	40.8033	36.908	40.6755	78.1512	43.8533	44.5478	102.741	58.8126
AT2G21220	0.106278	0.754039	NA	1.37521	0.000121944	0.00117721	0	0	0	0	1.89211	0.899254	2.12806	3.34219	0	0	0	5.88235	4.96452	3.2281	4.02906	5.78485
AT4G11850	0.719902	0.00696509	0.096764	1.37398	3.3919e-08	6.64439e-07	17.1937	22.3451	22.4822	24.8511	24.5974	22.4813	15.9605	25.0664	42.0034	19.9918	60.3572	65.5462	57.9195	56.8145	71.1801	53.9919
AT1G24150	0.239935	0.51706	NA	1.37209	9.0647e-05	0.000903171	1.56307	8.68975	4.08766	8.2837	5.67633	0.899254	3.19209	10.0266	8.40068	3.07567	5.24845	16.8067	24.8226	20.6598	19.4738	8.67727
AT2G30020	0.464013	0.196071	0.613648	1.37071	4.87381e-05	0.000514158	6.25227	4.96557	4.08766	8.2837	10.4066	5.39552	5.32016	5.01328	11.4009	7.68917	9.18479	10.084	27.3049	22.5967	15.4447	17.3545
AT3G20100	0.322763	0.254625	0.684911	1.37067	1.04836e-07	1.90023e-06	12.5045	16.1381	19.4164	13.5551	9.46056	12.5896	20.2166	21.7242	20.4017	27.681	18.3696	47.0588	52.9549	40.674	39.6191	57.8485
AT2G34960	0.384327	0.261121	NA	1.37042	0.000124146	0.00119673	0	0	0	0.753064	0	0	1.06403	1.67109	0.600049	1.53783	2.62423	6.72269	7.44679	6.4562	2.68604	0.964141
AT3G26230	-0.0305146	0.916356	0.981207	1.36914	1.39157e-07	2.47607e-06	12.5045	17.3795	21.4602	19.5797	12.2987	13.4888	15.9605	31.7508	16.8014	12.3027	10.4969	52.9412	52.1275	58.7514	40.2906	47.2429
AT2G30550	0.481333	0.0346078	0.261706	1.36821	1.24333e-10	3.36897e-09	65.6488	42.2073	56.2054	61.7512	49.1949	45.8619	44.6893	96.9234	46.8038	63.0512	118.09	169.748	145.626	158.177	151.761	131.123
AT1G72450	0.598267	0.00556375	0.082681	1.36788	6.84676e-12	2.12488e-10	37.5136	42.2073	40.8766	46.6899	58.6555	39.5672	24.4727	63.5016	60.6049	53.8242	78.7268	106.723	110.047	120.085	120.872	97.3783
AT3G54950	0.291785	0.413546	0.80511	1.36725	3.70538e-05	0.000405441	6.25227	6.20696	4.08766	5.27145	9.46056	8.09328	2.12806	5.01328	8.40068	6.15134	10.4969	21.8487	19.8581	16.7861	15.4447	20.247
AT2G42350	0.21386	0.532487	NA	1.36709	0.000141839	0.00134662	0	0	1.02192	0	0	0	0	5.01328	0	0	1.31211	5.04201	3.30968	3.87372	6.71511	7.71313
AT4G23470	0.63244	2.13148e-05	0.00106237	1.36682	2.03443e-22	1.63921e-20	240.712	253.244	238.106	317.793	325.443	296.754	373.475	352.601	350.428	415.215	430.373	651.26	611.464	542.966	588.915	862.907
AT5G17000	0.437707	0.234119	NA	1.36658	8.176e-05	0.000823074	4.6892	4.96557	2.04383	7.53064	6.62239	4.49627	2.12806	8.35547	9.00073	3.07567	5.24845	16.8067	14.0662	11.6212	16.1163	15.4263
AT1G51660	0.527045	0.10999	0.47848	1.36652	8.02862e-06	0.000100308	4.6892	8.68975	9.19725	10.5429	11.3527	13.4888	7.44822	11.6977	11.4009	18.454	13.1211	21.0084	29.7871	27.116	30.8895	17.3545
AT5G62480	0.194243	0.550876	NA	1.36568	8.4767e-05	0.000849739	0	0	0	0	0	0.899254	0	1.67109	0.600049	0	1.31211	6.72269	0.827421	2.58248	3.35755	11.5697
AT5G49690	-0.32234	0.395717	NA	1.36255	0.000131364	0.00125836	0	8.68975	4.08766	1.50613	0.946056	4.49627	2.12806	5.01328	3.00024	3.07567	1.31211	16.8067	16.5484	16.1405	13.4302	11.5697
AT5G40690	0.174274	0.494785	0.851554	1.36229	2.48571e-09	5.66435e-08	25.0091	21.1037	22.4822	18.8266	27.4356	24.2799	20.2166	23.3953	25.8021	30.7567	26.2423	74.7899	68.6759	57.4601	53.7208	63.6333
AT3G03640	-0.170429	0.587334	0.888655	1.3609	1.05892e-06	1.60015e-05	14.0676	12.4139	12.263	12.8021	12.2987	10.791	14.8964	6.68438	15.0012	9.227	10.4969	44.5378	39.7162	43.2565	30.8895	27.9601
AT5G07322	0.0784825	0.826029	0.958411	1.36005	3.93748e-05	0.000426977	3.12613	7.44835	9.19725	6.77757	5.67633	4.49627	3.19209	6.68438	6.60054	4.6135	13.1211	34.4538	19.8581	24.5335	15.4447	17.3545
AT3G50800	0.23935	0.529958	NA	1.3597	0.000237598	0.00211383	1.56307	0	5.10958	2.25919	5.67633	1.79851	1.06403	6.68438	3.60029	1.53783	3.93634	9.24369	9.92905	11.6212	18.8023	5.78485
AT2G02010	0.706619	0.0473507	NA	1.35764	0.000187795	0.00172168	0	0	0	0.753064	0	0	1.06403	3.34219	1.80015	3.07567	2.62423	4.20168	3.30968	3.87372	4.70057	7.71313
AT4G37150	0.0085945	0.980771	NA	1.35647	0.000233891	0.00208868	0	2.48278	0	0	0	1.79851	0	1.67109	1.2001	0	1.31211	7.56302	6.61937	6.4562	5.37208	3.85657
AT2G25450	0.229672	0.0823047	0.41765	1.35536	3.04654e-28	3.76009e-26	282.915	315.314	292.268	311.015	313.144	273.373	310.697	342.574	402.033	330.634	318.843	767.227	895.269	826.393	770.894	621.871
AT2G26170	0.801762	0.0338546	NA	1.35535	0.000272723	0.00238459	1.56307	1.24139	0	3.01225	0	1.79851	4.25613	5.01328	7.20058	4.6135	1.31211	8.40336	4.1371	7.10182	11.4157	7.71313
AT1G55450	0.723489	1.31932e-05	0.000706106	1.35453	3.50212e-18	1.98348e-16	131.298	112.967	114.455	126.515	131.502	101.616	142.58	202.202	217.218	163.01	223.059	317.647	310.283	287.301	402.906	263.211
AT3G27210	0.423472	0.108008	0.474225	1.35294	1.77255e-08	3.59768e-07	15.6307	27.3106	15.3287	24.098	22.7053	22.4813	19.1526	33.4219	25.202	18.454	35.427	47.0588	57.9195	56.8145	60.436	52.0636
AT5G52810	0.454874	0.165198	0.571983	1.35208	8.29558e-06	0.000103402	4.6892	8.68975	11.2411	9.03676	6.62239	11.6903	9.57628	16.7109	18.6015	7.68917	7.87268	30.2521	28.1323	25.8248	23.5029	26.996
AT3G19150	0.613727	0.0914611	NA	1.35032	8.70804e-05	0.000870478	6.25227	2.48278	3.06575	6.77757	6.62239	8.09328	3.19209	15.0398	4.20034	10.7648	6.56056	14.2857	14.8936	15.4949	16.1163	13.498
AT1G76680	0.287479	0.342281	0.756218	1.3492	1.45117e-06	2.12811e-05	23.446	16.1381	12.263	22.5919	17.029	12.5896	17.0245	18.382	35.4029	12.3027	15.7454	46.2185	59.5743	55.5233	57.0784	29.8884
AT5G27610	0.601799	0.109705	NA	1.34878	0.000184301	0.0016911	1.56307	2.48278	2.04383	2.25919	3.78422	8.99254	6.38419	5.01328	6.60054	4.6135	5.24845	12.605	8.27421	9.68429	12.0872	10.6056
AT1G63350	0.166268	0.662653	NA	1.34784	0.00024795	0.00219495	0	2.48278	3.06575	4.51838	4.73028	3.59702	2.12806	0	2.40019	9.227	1.31211	11.7647	8.27421	9.68429	9.40115	10.6056
AT1G69930	0.196865	0.570935	NA	1.34616	0.000198072	0.00180698	0	0	0	2.25919	2.83817	0	1.06403	3.34219	0	0	1.31211	5.88235	5.79195	2.58248	4.70057	5.78485
AT1G66160	-0.093713	0.771881	0.946074	1.34382	5.09591e-06	6.65899e-05	10.9415	12.4139	17.3726	15.0613	12.2987	8.99254	18.0885	20.0531	12.001	7.68917	13.1211	28.5714	57.092	52.2952	43.6482	22.1753
AT2G47470	0.268858	0.150301	0.548007	1.34329	5.0408e-15	2.17877e-13	81.2795	80.6905	82.7752	101.664	89.8753	62.9478	100.019	71.857	123.61	115.338	81.351	237.815	227.541	211.118	214.212	191.864
AT1G16130	0.440675	0.228958	NA	1.3432	0.000105475	0.00103402	4.6892	3.72418	5.10958	2.25919	3.78422	5.39552	5.32016	8.35547	6.60054	10.7648	6.56056	9.24369	24.8226	12.2668	20.8168	14.4621
AT1G69050	0.0650397	0.857451	0.9666	1.34226	6.92411e-05	0.000708063	7.81534	7.44835	4.08766	6.02451	8.5145	4.49627	6.38419	8.35547	5.40044	9.227	6.56056	21.8487	19.0307	15.4949	12.0872	38.5657
AT5G45470	0.770511	0.00136777	0.0296091	1.34193	2.15068e-09	4.95375e-08	35.9505	21.1037	23.5041	33.8879	28.3817	26.0784	35.113	63.5016	35.4029	59.9755	43.2997	66.3865	75.2953	86.513	65.808	71.3465
AT2G13790	0.89026	0.0023161	0.0437096	1.34093	1.08395e-06	1.63062e-05	17.1937	12.4139	11.2411	13.5551	14.1908	8.99254	12.7684	28.4086	28.8023	19.9918	36.7392	43.6975	23.9952	40.0284	51.0348	38.5657
AT4G04830	0.236621	0.399226	0.795636	1.34011	1.52276e-07	2.69602e-06	17.1937	14.8967	22.4822	15.8143	21.7593	31.4739	14.8964	26.7375	21.0017	18.454	26.2423	57.1428	56.2646	60.0426	37.6046	51.0995
AT4G22305	1.07405	0.000462922	0.0128379	1.33985	4.69564e-06	6.18897e-05	7.81534	21.1037	10.2192	8.2837	25.5435	13.4888	13.8324	51.8039	21.0017	38.4458	31.4907	44.5378	35.5791	29.6985	48.3488	49.1712
AT5G62680	0.335406	0.246002	0.672827	1.33977	4.28763e-07	6.98318e-06	18.7568	14.8967	15.3287	20.3327	31.2198	17.9851	27.6648	20.0531	23.4019	19.9918	23.618	56.3025	33.0968	60.6882	34.247	52.0636
AT3G13525	-0.041326	0.907683	NA	1.33924	0.000276489	0.00241357	1.56307	0	0	2.25919	3.78422	1.79851	1.06403	0	1.80015	0	0	1.68067	4.96452	5.81058	5.37208	13.498
AT5G36800	1.1601	0.000136438	0.00497212	1.33773	3.80108e-06	5.11409e-05	12.5045	4.96557	10.2192	21.0858	13.2448	15.2873	18.0885	33.4219	19.2016	26.1432	30.1786	31.9328	30.6146	36.8003	22.8314	25.0677
AT2G35742	-0.296098	0.409339	NA	1.33747	0.000319312	0.00274033	0	3.72418	0	0.753064	0.946056	0	1.06403	1.67109	0.600049	0	0	5.88235	5.79195	6.4562	5.37208	9.64141
AT5G26030	0.343863	0.254014	0.683859	1.33572	1.65386e-06	2.39412e-05	14.0676	8.68975	23.5041	10.5429	16.0829	17.9851	25.5368	13.3688	24.602	24.6053	22.3059	31.9328	41.371	42.6109	64.465	51.0995
AT2G39350	0.334039	0.372679	NA	1.33383	0.00034862	0.00295856	0	1.24139	1.02192	1.50613	2.83817	1.79851	4.25613	0	4.80039	3.07567	0	5.88235	4.1371	7.74744	8.05813	9.64141
AT2G04080	0.946957	0.00288099	0.0517793	1.33314	9.54112e-06	0.00011769	12.5045	4.96557	10.2192	16.5674	14.1908	9.89179	13.8324	23.3953	21.0017	23.0675	22.3059	34.4538	23.1678	16.1405	32.2325	43.3864
AT3G28290	0.242547	0.329159	0.745607	1.33254	4.64829e-09	1.01587e-07	25.0091	28.552	41.8986	36.9001	35.9501	26.9776	40.4332	28.4086	51.0041	38.4458	35.427	103.361	115.011	88.4499	70.5086	67.4899
AT1G74430	0.41621	0.18897	0.603838	1.33254	5.57541e-06	7.19312e-05	6.25227	11.1725	14.3068	15.0613	20.8132	10.791	21.2806	8.35547	18.0015	19.9918	18.3696	36.9748	27.3049	21.9511	43.6482	39.5298
AT3G46600	0.421264	0.0669973	0.376606	1.33252	2.70348e-10	7.00954e-09	35.9505	38.4832	31.6794	57.9859	52.0331	27.8769	45.7533	48.4617	51.0041	58.4377	39.3634	80.6722	116.666	98.7798	95.3545	86.7727
AT5G58570	0.432445	0.0929545	0.440668	1.33227	1.57121e-08	3.21039e-07	29.6983	14.8967	23.5041	25.6042	27.4356	24.2799	43.6253	36.7641	34.2028	38.4458	19.6817	66.3865	63.7114	65.2076	62.4505	53.9919
AT3G51440	-0.0603988	0.859452	0.967442	1.33202	1.78113e-05	0.00021023	12.5045	8.68975	7.15341	11.296	5.67633	6.29478	7.44822	6.68438	5.40044	16.9162	9.18479	36.9748	28.1323	20.0142	28.2034	25.0677
AT4G33420	-0.185829	0.55158	0.875438	1.33193	1.65975e-06	2.39939e-05	14.0676	12.4139	15.3287	8.2837	9.46056	14.3881	12.7684	5.01328	13.2011	13.8405	14.4332	34.4538	54.6098	40.674	36.2616	30.8525
AT5G62770	0.251139	0.487437	0.847281	1.33068	8.87903e-05	0.00088674	4.6892	3.72418	9.19725	5.27145	5.67633	4.49627	2.12806	3.34219	9.00073	6.15134	13.1211	33.6134	19.0307	19.3686	13.4302	15.4263
AT5G26731	0.394454	0.223515	0.644973	1.32896	8.36962e-06	0.000104264	7.81534	8.68975	9.19725	11.296	12.2987	17.0858	17.0245	6.68438	16.8014	9.227	15.7454	25.2101	32.2694	30.3441	22.1599	25.0677
AT4G27830	0.221745	0.485731	0.846559	1.32827	4.85956e-06	6.38925e-05	7.81534	14.8967	10.2192	7.53064	6.62239	8.99254	17.0245	18.382	16.2013	9.227	10.4969	32.7731	25.65	30.9897	34.9186	38.5657
AT1G15890	0.865079	0.00399438	0.0655106	1.32783	2.5855e-06	3.59645e-05	7.81534	12.4139	12.263	12.8021	18.9211	16.1866	11.7043	18.382	19.2016	24.6053	35.427	38.6554	28.9597	27.116	41.6337	31.8167
AT3G03470	0.06182	0.793845	0.95154	1.32717	6.43981e-10	1.58779e-08	50.0181	27.3106	47.0081	33.8879	52.9791	37.7687	29.7929	65.1727	43.8036	27.681	39.3634	124.37	121.631	114.275	107.442	85.8086
AT5G52760	0.115021	0.635639	0.90612	1.32715	1.48307e-09	3.48366e-08	35.9505	27.3106	36.789	45.9369	33.112	20.6828	23.4087	28.4086	34.8028	33.8323	49.8603	85.7142	93.4985	79.4112	87.9679	104.127
AT1G65250	0.922502	0.0128667	NA	1.32639	0.00021612	0.00194956	1.56307	3.72418	3.06575	7.53064	10.4066	2.69776	8.51225	6.68438	7.80063	16.9162	10.4969	11.7647	22.3404	19.3686	4.70057	12.5338
AT3G53980	0.924843	0.00945357	0.116945	1.32477	0.000112667	0.00109548	4.6892	11.1725	4.08766	8.2837	0.946056	3.59702	4.25613	10.0266	33.0027	10.7648	10.4969	32.7731	20.6855	23.2423	15.4447	26.0318
AT1G29310	0.439186	0.126888	0.507832	1.32301	5.56055e-07	8.81432e-06	14.0676	9.93114	20.4383	21.8388	13.2448	15.2873	20.2166	28.4086	24.602	21.5297	14.4332	51.2605	36.4065	45.839	47.0057	34.7091
AT4G39230	0.0274854	0.941855	NA	1.32243	0.000202918	0.00184527	6.25227	4.96557	1.02192	5.27145	1.89211	6.29478	5.32016	3.34219	7.20058	3.07567	1.31211	15.126	17.3758	16.7861	11.4157	9.64141
AT1G07090	0.387645	0.141437	0.533942	1.32192	3.82134e-08	7.41083e-07	10.9415	17.3795	29.6356	22.5919	21.7593	21.5821	29.7929	31.7508	31.2025	19.9918	27.5544	52.1008	52.9549	64.562	51.0348	58.8126
AT1G70530	0.058376	0.877787	NA	1.32095	0.000416735	0.00344889	3.12613	1.24139	1.02192	1.50613	7.56845	3.59702	4.25613	1.67109	3.00024	1.53783	2.62423	18.4874	9.92905	11.6212	2.01453	7.71313
AT4G36430	-0.00519445	0.987459	NA	1.32089	0.000188705	0.00172929	1.56307	0	0	0	0	0	0	1.67109	0	1.53783	0	6.72269	4.1371	3.87372	2.01453	7.71313
AT5G39610	0.098473	0.653285	0.912047	1.31981	1.94675e-11	5.77319e-10	39.0767	33.5176	50.0739	41.4185	57.7094	50.3582	34.049	55.1461	42.0034	46.135	39.3634	106.723	92.6711	124.605	101.398	120.518
AT3G08770	0.603485	0.000113395	0.00426348	1.31972	8.18371e-20	5.37657e-18	104.725	93.1044	109.345	124.256	104.066	107.011	145.772	160.425	147.012	167.624	166.638	266.386	270.567	302.15	229.657	252.605
AT5G55050	-0.0558913	0.873341	0.971032	1.31841	3.84745e-05	0.000418283	12.5045	4.96557	6.1315	11.296	3.78422	8.09328	6.38419	8.35547	9.60078	7.68917	2.62423	21.8487	20.6855	21.9511	29.5465	21.2111
AT2G23320	0.187724	0.338617	0.753074	1.31767	2.01067e-13	7.35134e-12	82.8426	65.7938	65.4026	70.788	59.6015	77.3358	64.9059	85.2258	95.4077	59.9755	81.351	171.428	186.17	236.942	184.665	140.765
AT4G20830	0.115402	0.627155	0.902254	1.31679	7.1165e-10	1.74057e-08	34.3875	36.0004	29.6356	21.8388	22.7053	20.6828	21.2806	20.0531	40.8033	43.0593	38.0513	85.7142	81.0872	103.945	68.4941	98.3424
AT3G28270	0.641624	0.0914369	NA	1.31628	0.000407377	0.00338061	6.25227	0	1.02192	1.50613	4.73028	0	3.19209	5.01328	11.4009	6.15134	0	15.126	8.27421	10.3299	9.40115	13.498
AT1G76970	0.795047	0.0216312	0.199707	1.31569	5.84386e-05	0.000607193	6.25227	3.72418	6.1315	9.78983	2.83817	4.49627	7.44822	11.6977	13.2011	13.8405	10.4969	21.0084	14.8936	18.723	16.1163	21.2111
AT1G06000	0.49072	0.0580742	0.351401	1.31392	3.26084e-08	6.41119e-07	15.6307	21.1037	26.5698	15.0613	23.6514	17.9851	14.8964	35.093	28.8023	26.1432	40.6755	72.2689	52.1275	60.6882	49.6918	59.7768
AT4G23990	0.660762	0.0731743	NA	1.31276	0.000387488	0.00323063	0	0	0	1.50613	0.946056	2.69776	6.38419	1.67109	4.20034	3.07567	1.31211	5.88235	8.27421	3.87372	3.35755	6.74899
AT3G04000	0.189654	0.5676	0.881421	1.31267	1.68126e-05	0.000199103	10.9415	11.1725	7.15341	12.049	6.62239	15.2873	8.51225	15.0398	13.2011	12.3027	6.56056	27.7311	38.0614	34.8635	25.5174	17.3545
AT1G73260	-0.499106	0.113773	0.486057	1.31135	2.46415e-06	3.44335e-05	18.7568	14.8967	16.3507	9.78983	6.62239	8.99254	9.57628	18.382	8.40068	6.15134	11.809	67.2269	45.5081	43.9021	34.9186	32.7808
AT4G13900	0.280653	0.45873	NA	1.31011	0.000317476	0.00272896	0	3.72418	5.10958	5.27145	3.78422	3.59702	2.12806	3.34219	4.20034	13.8405	0	19.3277	10.7565	11.6212	10.0727	13.498
AT4G19700	0.0939035	0.662395	0.914433	1.31005	3.04191e-11	8.89737e-10	60.9596	59.5868	71.5341	66.2696	56.7633	42.2649	40.4332	88.568	45.0037	66.1269	86.5994	188.235	157.21	187.23	135.645	173.545
AT5G19875	0.212856	0.519341	NA	1.31003	0.000190327	0.00174265	0	0	0	0	0.946056	0.899254	0	1.67109	0.600049	1.53783	0	1.68067	4.1371	5.81058	4.02906	4.82071
AT3G47820	0.291594	0.433485	NA	1.30948	0.000202457	0.00184187	4.6892	3.72418	3.06575	6.77757	4.73028	4.49627	9.57628	3.34219	6.60054	7.68917	5.24845	26.0504	13.2387	12.2668	8.72964	12.5338
AT2G47190	0.513863	0.159194	NA	1.30856	0.000400103	0.00332671	0	0	1.02192	0	0.946056	1.79851	2.12806	5.01328	1.80015	0	3.93634	9.24369	4.96452	5.81058	2.01453	7.71313
AT1G64710	0.642597	0.00602845	0.0878845	1.30805	1.96236e-09	4.53959e-08	53.1443	27.3106	28.6137	49.7022	42.5725	33.2724	47.8814	53.475	72.6059	59.9755	44.6118	75.6302	111.702	92.3236	114.157	81.952
AT3G12220	-0.0447012	0.895848	NA	1.30794	0.000285055	0.00248428	0	1.24139	1.02192	0	0	0	0	1.67109	0.600049	0	1.31211	15.9664	2.48226	3.87372	6.0436	1.92828
AT3G29250	0	1	NA	1.30744	8.46596e-05	0.000849062	0	0	0	0	0	0	1.06403	0	0	0	0	6.72269	3.30968	1.93686	5.37208	1.92828
AT1G10140	0.127127	0.383665	0.785547	1.30712	7.50564e-22	5.82765e-20	253.217	291.727	293.29	280.14	291.385	254.489	283.032	362.627	262.221	292.188	322.78	647.059	612.291	654.013	731.275	914.97
AT3G48320	0.632908	0.0820567	NA	1.30697	0.000156186	0.00146524	1.56307	7.44835	2.04383	4.51838	12.2987	12.5896	5.32016	8.35547	11.4009	4.6135	7.87268	16.8067	18.2033	13.558	12.0872	14.4621
AT1G65790	0.43779	0.24061	NA	1.30682	0.00022363	0.00200713	0	4.96557	4.08766	3.01225	3.78422	3.59702	3.19209	8.35547	4.20034	6.15134	6.56056	12.605	11.5839	10.9755	13.4302	12.5338
AT1G66970	0.893799	6.73917e-09	8.57411e-07	1.30561	2.31503e-19	1.47554e-17	139.113	114.208	112.411	118.984	135.286	106.112	133.004	223.927	192.616	247.591	270.295	325.21	299.526	270.515	298.151	356.732
AT5G65300	0.333909	0.380555	NA	1.30521	0.00045828	0.00374625	3.12613	2.48278	1.02192	3.01225	2.83817	1.79851	3.19209	5.01328	7.80063	0	1.31211	14.2857	9.92905	14.2036	10.0727	2.89242
AT1G21120	1.21901	0.00122574	NA	1.30504	0.000464631	0.00378964	1.56307	1.24139	0	3.01225	0.946056	0	0	8.35547	6.00049	7.68917	9.18479	5.88235	6.61937	11.6212	10.7442	1.92828
AT1G33260	0.354186	0.331252	NA	1.30449	0.000428957	0.00353496	1.56307	0	0	4.51838	0	1.79851	1.06403	5.01328	2.40019	0	1.31211	0.840336	8.27421	7.10182	10.0727	6.74899
AT4G36010	0.138384	0.715084	NA	1.30318	0.000487066	0.00394531	1.56307	0	3.06575	3.76532	1.89211	0.899254	4.25613	6.68438	2.40019	1.53783	0	10.9244	4.96452	6.4562	7.38662	14.4621
AT1G76600	0.320756	0.133736	0.522971	1.30276	3.24863e-11	9.46312e-10	51.5812	50.8971	50.0739	54.9736	59.6015	37.7687	50.0095	71.857	75.0061	59.9755	51.1724	111.765	166.312	153.012	129.602	101.235
AT1G22510	0.826451	0.000877321	0.0209632	1.30253	1.85733e-08	3.75547e-07	18.7568	21.1037	21.4602	29.3695	47.3028	39.5672	29.7929	40.1063	46.2038	33.8323	38.0513	67.2269	52.1275	57.4601	52.3778	55.9202
AT1G72120	0.607851	0.108052	NA	1.30221	0.000370741	0.00312124	1.56307	1.24139	4.08766	1.50613	2.83817	2.69776	1.06403	6.68438	6.60054	4.6135	5.24845	8.40336	17.3758	9.68429	10.7442	5.78485
AT3G05650	-0.249397	0.513146	NA	1.30156	0.000347824	0.00295415	7.81534	2.48278	1.02192	5.27145	8.5145	5.39552	6.38419	6.68438	1.80015	1.53783	1.31211	11.7647	5.79195	12.9124	12.0872	26.0318
AT5G05300	-0.110846	0.728845	NA	1.30056	0.000179659	0.00165348	0	1.24139	0	0	0	0	0	0	0	1.53783	0	4.20168	9.10163	5.16496	4.02906	0.964141
AT3G47348	-0.203247	0.59001	NA	1.30031	0.000522631	0.00418732	3.12613	2.48278	1.02192	3.76532	0	1.79851	0	1.67109	2.40019	1.53783	0	4.20168	11.5839	9.68429	11.4157	7.71313
AT5G62070	0.178556	0.595681	0.892674	1.29897	2.38524e-05	0.000273963	7.81534	8.68975	8.17533	5.27145	3.78422	8.09328	4.25613	8.35547	10.8009	10.7648	9.18479	22.6891	23.9952	25.1792	25.5174	21.2111
AT1G76980	0.200005	0.595947	NA	1.29889	0.000288486	0.00251111	3.12613	1.24139	5.10958	3.76532	3.78422	7.19403	1.06403	3.34219	4.80039	6.15134	3.93634	16.8067	13.2387	9.03867	10.7442	12.5338
AT4G27730	-0.0122808	0.971422	0.99446	1.2981	4.18652e-05	0.000448748	10.9415	8.68975	11.2411	14.3082	9.46056	3.59702	15.9605	6.68438	13.2011	16.9162	3.93634	22.6891	41.371	41.9653	25.5174	23.1394
AT4G39610	0.209114	0.510603	NA	1.29802	0.000150232	0.0014156	0	0	0	0	0	0	0	1.67109	1.2001	0	0	4.20168	3.30968	3.2281	3.35755	4.82071
AT4G30460	0.0930988	0.805807	NA	1.29738	0.000341089	0.00290388	1.56307	6.20696	3.06575	6.02451	3.78422	5.39552	5.32016	8.35547	5.40044	4.6135	0	26.0504	6.61937	16.1405	8.72964	14.4621
AT1G59970	1.03709	0.00607378	NA	1.29603	0.000486772	0.00394442	1.56307	1.24139	0	1.50613	3.78422	2.69776	5.32016	1.67109	5.40044	6.15134	13.1211	8.40336	6.61937	10.3299	3.35755	11.5697
AT5G23850	0.137334	0.711739	NA	1.29512	0.000209471	0.0018976	3.12613	7.44835	2.04383	6.02451	3.78422	3.59702	13.8324	5.01328	4.20034	9.227	3.93634	17.6471	11.5839	14.8493	14.7732	16.3904
AT3G60690	0.224414	0.330526	0.746215	1.29406	1.62107e-09	3.79114e-08	67.2119	63.311	59.2711	34.6409	78.5226	53.9552	45.7533	56.8172	84.6069	49.2107	106.281	208.403	159.692	175.609	134.302	150.406
AT1G58561.TE	0.841992	0.0258161	NA	1.29386	0.000512737	0.00412663	1.56307	1.24139	0	2.25919	3.78422	0.899254	2.12806	3.34219	7.80063	4.6135	2.62423	7.56302	6.61937	3.2281	10.7442	8.67727
AT3G61630	0.345498	0.199232	0.61661	1.29337	1.34735e-07	2.40138e-06	21.8829	21.1037	16.3507	21.8388	18.9211	13.4888	23.4087	25.0664	30.6025	16.9162	28.8665	47.0588	62.884	59.397	44.3197	50.1354
AT4G23010	0.214035	0.410077	0.803719	1.29119	3.54356e-08	6.92597e-07	17.1937	26.0692	21.4602	23.345	36.8962	23.3806	29.7929	28.4086	27.6022	33.8323	15.7454	65.5462	54.6098	59.397	58.4214	53.9919
AT5G45060	0.909737	0.00133635	0.0292345	1.2911	1.2712e-06	1.88622e-05	15.6307	9.93114	14.3068	18.0735	20.8132	19.7836	13.8324	41.7773	24.0019	26.1432	27.5544	42.0168	28.1323	38.7372	36.2616	45.3147
AT5G13370	0.487563	0.153536	0.552409	1.29063	5.56035e-05	0.00057971	9.3784	8.68975	5.10958	5.27145	18.9211	7.19403	7.44822	6.68438	13.2011	16.9162	13.1211	21.0084	23.9952	32.9266	21.4883	19.2828
AT4G15490	0.647231	0.0321515	0.25166	1.29005	5.00795e-06	6.56328e-05	10.9415	7.44835	20.4383	12.049	17.029	18.8843	13.8324	28.4086	21.0017	21.5297	26.2423	39.4958	42.1985	40.674	21.4883	51.0995
AT4G20860	-0.440082	0.125175	0.504893	1.28894	1.95863e-07	3.40029e-06	20.3199	19.8623	18.3945	18.0735	12.2987	14.3881	13.8324	16.7109	14.4012	9.227	13.1211	45.3781	50.4727	62.6251	51.0348	43.3864
AT1G25400	0.505303	0.00162634	0.0341367	1.28866	4.61704e-18	2.57455e-16	93.784	122.898	123.652	131.786	140.962	116.004	131.94	167.109	170.414	161.473	162.702	247.059	345.034	325.392	286.064	238.143
AT3G47090	0.264893	0.447788	NA	1.28847	0.000377616	0.00316314	0	0	1.02192	0.753064	0	0	1.06403	3.34219	0.600049	1.53783	1.31211	6.72269	3.30968	5.81058	8.72964	0.964141
AT5G63580	0.468624	0.171617	NA	1.28641	0.000309087	0.00266114	0	0	0	0	0	1.79851	0	1.67109	0.600049	1.53783	3.93634	5.88235	3.30968	4.51934	1.34302	8.67727
AT3G59220	-0.391101	0.277132	NA	1.28366	0.000563256	0.00447087	1.56307	1.24139	1.02192	1.50613	1.89211	0.899254	1.06403	0	0	1.53783	0	10.084	3.30968	7.74744	6.71511	3.85657
AT3G09830	0.620352	0.0605542	0.359361	1.28242	3.39857e-05	0.000375214	4.6892	9.93114	8.17533	9.03676	17.029	5.39552	10.6403	16.7109	12.001	13.8405	17.0575	21.8487	28.1323	21.9511	29.5465	18.3187
AT5G19550	0.0902176	0.683993	0.920113	1.28154	1.03398e-10	2.83773e-09	43.7659	32.2762	39.8547	33.1348	35.0041	38.6679	44.6893	36.7641	48.0039	47.6728	30.1786	95.7983	100.118	114.92	82.5958	99.3066
AT1G65190	0.797383	0.000271808	0.00835233	1.28105	5.73321e-10	1.42842e-08	56.2704	67.0352	50.0739	73.0472	94.6056	55.7537	57.4577	125.332	73.2059	86.1187	148.269	150.42	172.104	164.633	125.572	142.693
AT5G19110	-0.354846	0.308552	NA	1.28071	0.000494702	0.00400112	0	0	3.06575	0	0	1.79851	0	0	0	0	1.31211	5.88235	6.61937	8.39305	5.37208	3.85657
AT5G66640	0.456681	0.197458	NA	1.28045	0.000441136	0.00362274	1.56307	0	0	0	0.946056	0	0	0	4.80039	1.53783	1.31211	9.24369	6.61937	2.58248	8.05813	1.92828
AT5G15870	0.707751	0.0209183	0.195868	1.27955	8.58487e-06	0.000106696	6.25227	9.93114	19.4164	5.27145	10.4066	11.6903	6.38419	18.382	16.8014	23.0675	36.7392	40.3361	32.2694	34.8635	30.8895	38.5657
AT5G54810	0.719973	1.35666e-05	0.000723417	1.2793	2.79934e-16	1.36464e-14	200.073	155.174	160.441	186.007	151.369	182.549	210.678	272.388	324.626	296.802	261.11	381.512	485.696	472.594	503.633	309.489
AT3G58990	-0.148953	0.685367	0.920847	1.27854	0.000215464	0.00194528	6.25227	8.68975	8.17533	6.77757	1.89211	0.899254	6.38419	1.67109	13.8011	4.6135	2.62423	30.2521	25.65	27.116	12.7587	23.1394
AT1G66500	-0.0190299	0.955332	0.992125	1.27809	3.95301e-05	0.000428016	14.0676	6.20696	9.19725	12.8021	2.83817	8.99254	11.7043	5.01328	14.4012	10.7648	5.24845	34.4538	23.1678	29.6985	27.5319	24.1035
AT1G05300	0.393747	0.270393	0.697826	1.27702	0.000160833	0.00150289	12.5045	2.48278	6.1315	11.296	14.1908	8.09328	8.51225	6.68438	13.8011	13.8405	7.87268	12.605	29.7871	39.3828	20.1453	11.5697
AT1G69730	0.341786	0.368685	NA	1.27694	0.000522148	0.0041866	0	3.72418	4.08766	3.01225	1.89211	0.899254	4.25613	13.3688	3.60029	1.53783	2.62423	8.40336	14.0662	12.2668	14.7732	6.74899
AT5G57910	0.0834119	0.768128	0.945071	1.27598	7.1165e-07	1.1051e-05	20.3199	29.7934	14.3068	18.8266	14.1908	29.6754	13.8324	21.7242	24.0019	10.7648	34.1149	51.2605	66.1937	63.9163	53.7208	49.1712
AT2G30770	1.59364	2.13624e-05	NA	1.27527	0.000661503	0.00511754	1.56307	0	0	0	0	0	1.06403	40.1063	4.20034	3.07567	6.56056	12.605	7.44679	10.3299	3.35755	7.71313
AT1G52342	0.0460557	0.834259	0.960862	1.27503	7.57804e-11	2.11236e-09	37.5136	39.7246	37.8109	40.6654	39.7343	37.7687	34.049	41.7773	31.8026	41.5215	49.8603	106.723	110.874	101.362	87.2964	81.952
AT3G23240	0.254546	0.434475	NA	1.27478	0.000240845	0.00214004	0	0	0	0.753064	0	0	0	3.34219	0	1.53783	0	5.04201	4.1371	3.2281	3.35755	3.85657
AT4G34135	0.273671	0.469645	NA	1.27428	0.00064218	0.00499338	1.56307	0	2.04383	3.01225	7.56845	0.899254	2.12806	1.67109	4.80039	0	2.62423	7.56302	6.61937	10.3299	6.0436	8.67727
AT1G17500	0.368271	0.206454	0.626053	1.27374	1.78902e-06	2.56981e-05	18.7568	11.1725	13.2849	13.5551	15.1369	26.9776	20.2166	20.0531	20.4017	21.5297	17.0575	32.7731	35.5791	47.1302	38.2761	41.4581
AT5G18780	0.653674	0.049218	0.323159	1.2726	5.09427e-05	0.000535563	9.3784	4.96557	13.2849	11.296	10.4066	17.0858	11.7043	20.0531	19.2016	13.8405	18.3696	27.7311	16.5484	20.0142	51.7063	28.9242
AT5G38990	0.856528	3.89423e-05	0.00176506	1.27181	7.52159e-11	2.10211e-09	59.3965	34.759	44.9643	24.8511	44.4646	37.7687	48.9454	93.5813	82.2067	66.1269	108.905	121.849	115.839	109.755	126.244	112.805
AT2G36770	-0.0556728	0.883719	NA	1.27138	0.000636692	0.00495613	4.6892	0	2.04383	3.76532	1.89211	1.79851	3.19209	1.67109	2.40019	3.07567	1.31211	7.56302	15.721	7.74744	9.40115	4.82071
AT1G65486	0.435491	0.243899	NA	1.26961	0.000371859	0.00312361	3.12613	4.96557	3.06575	2.25919	2.83817	3.59702	2.12806	10.0266	4.80039	10.7648	2.62423	15.126	15.721	14.2036	14.1017	5.78485
AT2G35382	0.0207538	0.956569	NA	1.26923	0.000494894	0.00400112	1.56307	3.72418	2.04383	7.53064	3.78422	6.29478	2.12806	1.67109	3.60029	3.07567	2.62423	11.7647	7.44679	7.74744	11.4157	13.498
AT4G22530	0.245555	0.437439	0.821522	1.26905	1.31507e-05	0.000158372	10.9415	16.1381	10.2192	12.8021	20.8132	8.99254	10.6403	13.3688	16.8014	13.8405	18.3696	29.4118	46.3356	45.1934	32.2325	21.2111
AT2G23340	0.397327	0.206129	0.625786	1.26894	1.38244e-05	0.000165645	1.56307	21.1037	14.3068	13.5551	10.4066	5.39552	9.57628	18.382	16.2013	21.5297	19.6817	36.1344	34.7517	49.7127	32.2325	26.996
AT4G18197	0.555909	0.0611652	0.359937	1.26765	5.77291e-06	7.41655e-05	15.6307	17.3795	26.5698	36.1471	28.3817	17.9851	22.3447	30.0797	27.6022	41.5215	35.427	31.9328	72.813	69.7269	77.8952	31.8167
AT5G23510	0.906377	1.44159e-05	0.000757566	1.26724	1.11593e-10	3.05478e-09	54.7073	32.2762	45.9862	52.7145	78.5226	54.8545	51.0735	73.5281	89.4073	90.7322	95.7842	136.134	91.0163	100.717	128.259	110.876
AT3G28300	0.00290045	0.989983	0.998361	1.26689	8.90425e-10	2.14829e-08	46.892	32.2762	34.7451	39.1593	31.2198	37.7687	42.5613	43.4484	35.4029	26.1432	47.2361	89.0756	119.976	98.7798	75.2092	95.45
AT4G11170	0.138715	0.654326	NA	1.26685	0.000162753	0.00151817	0	0	0	0	0	0	0	0	0	1.53783	1.31211	2.52101	5.79195	0.64562	4.70057	6.74899
AT3G15390	1.19367	0.000848993	0.0204548	1.26517	0.000250133	0.00221245	3.12613	3.72418	3.06575	9.03676	4.73028	8.09328	5.32016	15.0398	11.4009	10.7648	17.0575	21.8487	9.92905	8.39305	12.7587	16.3904
AT3G11340	0.825995	0.0181568	NA	1.26403	0.00042397	0.00350063	0	0	0	0	0	0	0	15.0398	1.2001	0	1.31211	11.7647	3.30968	6.4562	5.37208	1.92828
AT1G09240	-0.418488	0.178009	0.589187	1.264	4.28088e-06	5.68441e-05	20.3199	17.3795	12.263	20.3327	21.7593	16.1866	18.0885	15.0398	13.8011	4.6135	10.4969	28.5714	62.0566	49.7127	34.9186	44.3505
AT5G16360	0.63566	0.093624	NA	1.26299	0.000605689	0.00475816	1.56307	0	3.06575	3.76532	4.73028	5.39552	1.06403	8.35547	1.80015	4.6135	7.87268	10.9244	7.44679	9.03867	8.05813	8.67727
AT1G33720	0.488257	0.15222	0.551493	1.26165	7.92897e-05	0.000801607	10.9415	3.72418	8.17533	9.78983	11.3527	10.791	12.7684	18.382	13.8011	7.68917	10.4969	26.8907	19.8581	13.558	36.2616	20.247
AT5G37740	0.296892	0.133115	0.521671	1.25983	1.74881e-12	5.78924e-11	53.1443	47.1729	42.9205	48.9491	54.8712	59.3508	51.0735	56.8172	66.6054	47.6728	61.6693	105.882	114.184	111.047	134.974	126.303
AT5G05320	0.315627	0.243114	0.669387	1.25968	2.96549e-07	4.99362e-06	14.0676	23.5865	17.3726	24.098	23.6514	19.7836	23.4087	21.7242	22.2018	16.9162	36.7392	46.2185	53.7823	45.1934	55.7354	44.3505
AT1G77120	0.0780275	0.833155	NA	1.25692	0.000295836	0.0025636	0	4.96557	8.17533	5.27145	3.78422	4.49627	6.38419	0	6.60054	6.15134	7.87268	14.2857	17.3758	19.3686	15.4447	10.6056
AT2G32160	0.972835	0.000348508	0.0103301	1.25656	1.13622e-06	1.70489e-05	28.1352	18.6209	21.4602	24.098	26.4896	23.3806	28.7288	53.475	34.8028	43.0593	73.4783	77.3109	44.6807	39.3828	79.2383	67.4899
AT3G28940	0.618819	1.54553e-06	0.000107771	1.25645	8.03434e-25	7.72744e-23	522.064	538.764	532.418	619.018	623.451	553.94	573.513	813.823	753.061	708.941	1036.57	1143.7	1390.89	1149.2	1473.97	1329.55
AT1G68570	-0.0764286	0.790991	0.951333	1.25591	1.2725e-06	1.88684e-05	23.446	17.3795	18.3945	18.8266	12.2987	22.4813	28.7288	15.0398	23.4019	16.9162	15.7454	41.1765	46.3356	69.0813	42.3052	58.8126
AT5G24810	0.778981	0.00467383	0.0732954	1.25512	1.15166e-06	1.72122e-05	15.6307	17.3795	18.3945	18.0735	20.8132	29.6754	22.3447	38.4352	36.0029	30.7567	27.5544	58.8235	45.5081	28.4073	51.7063	53.0278
AT1G78850	0.683285	0.00135505	0.0294217	1.25454	5.09563e-10	1.28002e-08	100.036	65.7938	100.148	96.3921	99.3359	101.616	107.467	111.963	183.615	136.867	158.766	218.487	310.283	259.539	206.825	134.016
AT1G67800	0.675571	0.0584809	0.353125	1.25434	0.000228197	0.00204297	4.6892	2.48278	9.19725	6.77757	8.5145	9.89179	2.12806	6.68438	16.2013	16.9162	6.56056	23.5294	10.7565	16.7861	26.8604	17.3545
AT3G47960	0.408186	0.235232	0.659932	1.25376	9.45729e-05	0.000938782	14.0676	8.68975	1.02192	7.53064	6.62239	8.99254	7.44822	6.68438	13.8011	10.7648	11.809	20.1681	19.0307	28.4073	17.4593	25.0677
AT5G58730	-0.156633	0.625766	0.902067	1.25088	1.77512e-05	0.000209637	12.5045	17.3795	12.263	12.8021	26.4896	15.2873	8.51225	8.35547	18.0015	7.68917	11.809	26.0504	50.4727	37.4459	44.9912	33.745
AT3G62600	0.444389	0.0244126	0.213173	1.25015	4.56831e-12	1.44294e-10	56.2704	44.6901	48.0301	48.9491	55.8173	38.6679	50.0095	73.5281	63.6052	79.9674	62.9814	133.613	97.6356	127.187	120.2	135.944
AT4G11910	-0.263949	0.488416	NA	1.2498	0.00051005	0.00410811	4.6892	4.96557	1.02192	4.51838	3.78422	3.59702	6.38419	1.67109	2.40019	3.07567	2.62423	15.126	8.27421	12.2668	11.4157	10.6056
AT4G26060	0.577509	0.0331808	0.25585	1.24951	7.15591e-07	1.10961e-05	18.7568	21.1037	21.4602	20.3327	20.8132	22.4813	14.8964	36.7641	22.2018	23.0675	55.1087	60.5042	48.8178	46.4846	55.0639	62.6692
AT1G48605	0.259084	0.448061	NA	1.24888	0.000476699	0.00387309	0	0	0	1.50613	1.89211	0	1.06403	1.67109	1.2001	0	1.31211	5.88235	5.79195	5.16496	3.35755	0.964141
AT1G70700	0.843001	1.54209e-07	1.43215e-05	1.24884	1.4431e-16	7.28443e-15	90.6579	125.381	119.564	125.009	140.016	116.004	138.324	178.807	235.819	222.986	190.256	331.933	248.226	234.36	280.691	295.991
AT3G15980	0.724829	0.000203784	0.00665695	1.2478	8.97221e-12	2.76044e-10	76.5903	49.6557	74.5999	77.5656	55.8173	77.3358	82.9944	101.937	116.409	129.178	112.842	178.151	119.149	156.24	200.782	182.223
AT2G04030	0.770275	3.33994e-05	0.00153786	1.24733	7.14371e-13	2.48424e-11	54.7073	70.7594	74.5999	86.6023	84.199	88.1269	87.2506	145.385	124.81	101.497	107.593	198.319	163.002	200.788	140.346	136.908
AT4G04490	0.619235	0.0805107	NA	1.24597	0.000596042	0.00469619	0	0	0	0	0	0.899254	3.19209	5.01328	0.600049	1.53783	3.93634	5.04201	1.65484	6.4562	4.70057	5.78485
AT2G01008	-0.164011	0.667469	NA	1.24596	0.000794883	0.00599215	4.6892	2.48278	2.04383	2.25919	1.89211	0.899254	2.12806	3.34219	0.600049	4.6135	2.62423	7.56302	18.2033	12.2668	8.05813	5.78485
AT4G37640	0.518217	0.0632276	0.366528	1.24487	1.46486e-06	2.14377e-05	15.6307	17.3795	20.4383	20.3327	25.5435	14.3881	27.6648	25.0664	33.6027	26.1432	24.9301	57.9832	47.9904	60.0426	44.3197	29.8884
AT2G20630	0.835811	8.59095e-07	6.55806e-05	1.24449	4.72922e-15	2.04824e-13	73.4642	78.2077	67.4465	80.5778	108.796	76.4366	84.0585	137.03	117.01	138.405	152.205	159.664	199.408	176.254	192.052	169.689
AT5G55930	0.508131	0.0351464	0.264537	1.24315	3.558e-08	6.94428e-07	37.5136	42.2073	48.0301	54.2206	36.8962	36.8694	46.8174	68.5148	63.6052	58.4377	66.9177	68.9075	149.763	134.934	120.2	75.203
AT4G27860	0.50974	0.10566	0.470378	1.24309	2.50956e-05	0.000285782	14.0676	21.1037	5.10958	13.5551	6.62239	6.29478	17.0245	11.6977	24.0019	27.681	18.3696	42.8571	31.442	32.9266	45.6627	28.9242
AT2G46600	-0.0302869	0.850982	0.965023	1.24247	1.86748e-16	9.29476e-15	276.663	345.107	274.895	347.162	358.555	286.862	319.209	295.784	310.225	219.91	343.774	668.907	955.671	738.589	694.342	590.055
AT2G17130	0.538842	0.0593814	0.356338	1.24175	2.64093e-06	3.67117e-05	7.81534	19.8623	16.3507	18.0735	14.1908	14.3881	18.0885	35.093	18.0015	21.5297	26.2423	47.0588	45.5081	40.0284	38.9476	30.8525
AT4G01895	0.487128	0.198294	NA	1.24055	0.000939592	0.00688948	1.56307	1.24139	2.04383	1.50613	0.946056	0	4.25613	1.67109	1.2001	7.68917	7.87268	5.88235	4.96452	14.8493	6.0436	11.5697
AT1G51620	0.076665	0.808657	NA	1.24023	0.000294146	0.00255101	0	0	0	0.753064	0.946056	0	0	0	1.2001	0	0	3.36134	3.30968	1.93686	5.37208	4.82071
AT2G02120	0.0112146	0.975263	NA	1.23934	0.00083447	0.00624522	0	1.24139	3.06575	0.753064	0	0.899254	2.12806	3.34219	0.600049	1.53783	2.62423	23.5294	4.1371	1.93686	1.34302	17.3545
AT2G22860	0.0188679	0.959359	NA	1.23895	0.000349118	0.00296161	1.56307	6.20696	6.1315	6.02451	2.83817	7.19403	8.51225	6.68438	6.60054	1.53783	5.24845	19.3277	19.8581	17.4317	12.7587	8.67727
AT2G22510	0.643924	0.0894142	NA	1.23877	0.000869069	0.0064499	0	3.72418	0	3.01225	1.89211	2.69776	3.19209	3.34219	3.60029	7.68917	3.93634	10.9244	6.61937	5.81058	4.02906	11.5697
AT1G23140	0.987833	0.00881259	NA	1.23727	0.000778716	0.00588433	1.56307	0	1.02192	2.25919	9.46056	6.29478	4.25613	5.01328	6.60054	4.6135	7.87268	8.40336	4.96452	7.10182	6.71511	10.6056
AT1G48320	0.354646	0.16914	0.576326	1.23668	1.55308e-07	2.74742e-06	20.3199	33.5176	16.3507	30.1225	17.029	25.1791	18.0885	33.4219	35.4029	27.681	26.2423	58.8235	58.7469	53.5864	69.8371	56.8843
AT3G14680	0.752594	0.0398942	NA	1.23504	0.000830867	0.0062248	0	0	1.02192	0.753064	0	0.899254	1.06403	5.01328	3.60029	3.07567	2.62423	1.68067	9.92905	3.2281	4.02906	8.67727
AT1G72680	0.4974	0.0216125	0.199707	1.23448	5.83022e-10	1.4509e-08	50.0181	37.2418	32.7013	43.6777	35.9501	43.1642	35.113	70.1859	48.6039	53.8242	62.9814	85.7142	100.945	82.6393	100.055	122.446
AT4G39980	0.621838	0.000127298	0.0046845	1.23395	2.80869e-16	1.36608e-14	109.415	85.6561	91.9725	115.219	110.689	98.9179	114.915	147.056	184.815	130.716	125.963	214.286	259.81	221.448	240.401	219.824
AT5G40720	0.490323	0.0865749	0.427393	1.23259	3.07891e-06	4.23043e-05	17.1937	13.6553	15.3287	11.296	19.8672	25.1791	25.5368	20.0531	20.4017	30.7567	24.9301	44.5378	38.8888	46.4846	31.561	44.3505
AT5G04930	0.611294	0.00602438	0.0878845	1.23183	2.3393e-09	5.35931e-08	37.5136	39.7246	31.6794	39.1593	33.112	33.2724	28.7288	73.5281	49.204	47.6728	65.6056	100.84	82.7421	69.0813	102.741	97.3783
AT1G80830	0.769334	0.00667045	0.0940216	1.23175	3.35417e-06	4.56168e-05	12.5045	16.1381	12.263	21.0858	18.9211	17.0858	17.0245	18.382	23.4019	32.2945	32.8028	36.1344	28.1323	40.0284	44.3197	35.6732
AT5G28630	0.770351	0.0383636	0.277381	1.23117	0.000637941	0.00496404	3.12613	6.20696	4.08766	2.25919	4.73028	4.49627	4.25613	20.0531	4.80039	1.53783	22.3059	10.084	15.721	23.8879	22.1599	10.6056
AT1G53620	0.314041	0.328602	NA	1.23115	0.000327543	0.00280084	0	0	0	0	0	0	0	0	0.600049	0	3.93634	4.20168	6.61937	3.87372	2.68604	1.92828
AT5G45510	0.43007	0.00447156	0.0710933	1.23091	1.48814e-18	8.77756e-17	137.55	131.588	133.871	120.49	126.771	130.392	108.531	177.136	195.016	193.767	165.326	378.991	349.172	324.101	255.846	310.454
AT2G21640	0.521956	0.0719814	0.389559	1.23078	4.36445e-06	5.78459e-05	18.7568	11.1725	13.2849	10.5429	12.2987	9.89179	10.6403	26.7375	19.2016	13.8405	30.1786	36.9748	37.2339	32.281	36.2616	44.3505
AT2G29120	-0.151575	0.687879	NA	1.2305	0.00053122	0.00424181	4.6892	4.96557	4.08766	2.25919	5.67633	0	4.25613	1.67109	5.40044	4.6135	2.62423	15.9664	18.2033	13.558	11.4157	10.6056
AT3G25610	0.481858	0.168392	NA	1.23018	0.000661364	0.00511754	0	0	1.02192	0	0	0	0	0	1.80015	6.15134	1.31211	2.52101	8.27421	2.58248	7.38662	3.85657
AT3G04717	0.0234138	0.937109	NA	1.22963	0.000158323	0.00148399	0	0	0	0	0	0	0	0	0	0	1.31211	5.88235	0	7.74744	4.70057	1.92828
AT3G21080	0.256857	0.481224	NA	1.22884	0.000919351	0.00676663	1.56307	1.24139	0	0	0.946056	0.899254	1.06403	1.67109	1.80015	4.6135	0	5.04201	6.61937	6.4562	6.71511	2.89242
AT5G22060	0.32255	0.109156	0.476581	1.22446	1.96554e-11	5.82083e-10	43.7659	48.4143	43.9424	56.4798	39.7343	32.3731	46.8174	56.8172	54.6044	56.8998	65.6056	110.084	117.494	106.527	110.799	109.912
AT5G57123	0.0138379	0.965132	NA	1.22324	0.000356848	0.00302118	0	0	0	0	0	0.899254	2.12806	1.67109	0	0	0	8.40336	3.30968	3.2281	1.34302	3.85657
AT5G50760	0.930577	0.00945784	0.116945	1.22316	0.000378578	0.00316686	3.12613	6.20696	3.06575	5.27145	9.46056	3.59702	9.57628	13.3688	14.4012	4.6135	14.4332	14.2857	14.0662	21.9511	14.7732	8.67727
AT1G59660	-0.145013	0.704035	NA	1.21998	0.000863329	0.00641622	3.12613	4.96557	2.04383	2.25919	2.83817	2.69776	3.19209	1.67109	1.80015	7.68917	1.31211	18.4874	9.92905	7.74744	8.72964	11.5697
AT5G38940	0.471847	0.0896677	0.433225	1.21985	1.9359e-06	2.76675e-05	18.7568	16.1381	16.3507	27.8634	26.4896	22.4813	21.2806	18.382	26.4021	26.1432	30.1786	36.1344	46.3356	49.7127	32.2325	60.7409
AT5G18070	0.245522	0.505119	NA	1.21951	0.000410669	0.00340299	7.81534	2.48278	2.04383	7.53064	9.46056	5.39552	10.6403	5.01328	6.60054	6.15134	3.93634	15.126	12.4113	11.6212	12.7587	14.4621
AT1G35260	0.563405	0.134735	NA	1.21793	0.00114794	0.00816214	0	0	3.06575	2.25919	1.89211	0.899254	2.12806	8.35547	1.2001	4.6135	3.93634	13.4454	2.48226	8.39305	4.70057	8.67727
AT1G24530	0.225919	0.46642	0.837805	1.21745	2.47601e-05	0.000282866	4.6892	19.8623	25.5479	17.3205	8.5145	19.7836	23.4087	25.0664	21.6018	29.2188	11.809	36.1344	62.884	54.8777	31.561	50.1354
AT3G59570	0.6126	0.0986154	NA	1.21698	0.00102641	0.00743671	0	0	0	3.01225	6.62239	2.69776	4.25613	5.01328	1.2001	3.07567	2.62423	3.36134	2.48226	4.51934	6.0436	9.64141
AT5G17990	0.556397	0.00941708	0.116839	1.2158	6.47144e-10	1.59191e-08	28.1352	40.9659	33.7232	29.3695	28.3817	39.5672	27.6648	60.1594	52.2042	53.8242	47.2361	93.2773	85.2243	80.0568	84.6103	80.9879
AT5G59670	0.71722	0.054901	NA	1.21427	0.00115998	0.00823672	0	2.48278	0	1.50613	2.83817	0.899254	0	1.67109	1.80015	3.07567	11.809	11.7647	3.30968	4.51934	6.71511	8.67727
AT4G14370	0.440152	0.192762	NA	1.2142	0.000583164	0.00461175	0	0	0	0	0.946056	0.899254	0	0	4.80039	0	0	5.04201	5.79195	2.58248	3.35755	5.78485
AT3G26170	0.140877	0.624503	0.901507	1.2139	3.21632e-06	4.39941e-05	12.5045	22.3451	17.3726	6.77757	4.73028	2.69776	8.51225	26.7375	20.4017	13.8405	18.3696	42.0168	39.7162	40.674	53.0493	42.4222
AT3G03855	1.05942	0.00418331	NA	1.213	0.000704218	0.00539521	1.56307	2.48278	2.04383	6.77757	2.83817	4.49627	4.25613	8.35547	8.40068	9.227	9.18479	7.56302	10.7565	8.39305	11.4157	9.64141
AT5G46295	-0.527703	0.164068	NA	1.21233	0.00122911	0.00866134	1.56307	7.44835	0	6.02451	0.946056	0	4.25613	0	1.80015	1.53783	0	10.084	13.2387	10.3299	11.4157	7.71313
AT3G54600	1.1545	4.03192e-05	0.00181612	1.21152	6.23893e-06	7.97209e-05	18.7568	16.1381	10.2192	16.5674	10.4066	13.4888	18.0885	30.0797	41.4034	29.2188	49.8603	34.4538	43.8533	52.2952	31.561	33.745
AT2G47270	0.137588	0.665109	0.914943	1.21149	2.83482e-05	0.000318909	7.81534	11.1725	13.2849	14.3082	15.1369	15.2873	10.6403	10.0266	16.2013	7.68917	14.4332	31.9328	38.0614	32.281	23.5029	23.1394
AT5G57010	0.00558336	0.984832	NA	1.21007	0.000199555	0.00181856	0	0	0	0	0	0	0	0	0.600049	0	0	4.20168	5.79195	2.58248	3.35755	0.964141
AT1G07890	0.259612	0.0752893	0.399885	1.20984	1.76699e-18	1.03084e-16	403.271	495.316	456.797	500.034	462.621	421.75	403.268	429.471	514.842	579.763	661.305	1284.03	1102.12	1139.52	892.438	950.644
AT3G26180	0.610589	0.00370398	0.06175	1.20921	5.64783e-10	1.40879e-08	42.2028	42.2073	43.9424	49.7022	41.6265	41.3657	38.3051	66.8438	77.4063	70.7404	55.1087	93.2773	89.3614	90.3867	128.259	123.41
AT5G19250	0.643128	0.000189174	0.00630756	1.20899	1.28989e-13	4.84039e-12	229.771	211.037	161.463	236.462	280.032	183.448	229.831	272.388	267.022	336.786	410.691	498.319	573.403	509.394	412.308	409.76
AT4G12500	0.355027	0.271694	NA	1.2077	0.000431972	0.0035557	0	0	0	0	0	0	0	3.34219	0	1.53783	1.31211	5.04201	0.827421	2.58248	6.0436	4.82071
AT2G37540	0.779133	0.00608544	0.0883515	1.20769	5.81065e-06	7.46055e-05	14.0676	18.6209	12.263	10.5429	20.8132	17.9851	22.3447	35.093	31.2025	19.9918	28.8665	47.0588	42.1985	43.2565	37.6046	26.996
AT1G67470	0.124019	0.740195	NA	1.20621	0.000645932	0.0050189	6.25227	2.48278	5.10958	3.76532	2.83817	0	2.12806	5.01328	7.80063	3.07567	3.93634	15.126	14.8936	15.4949	12.7587	9.64141
AT1G28380	0.806248	0.00171145	0.0353602	1.20595	5.55888e-07	8.81432e-06	10.9415	22.3451	27.5917	29.3695	30.2738	21.5821	28.7288	41.7773	35.4029	47.6728	40.6755	62.1848	40.5436	53.5864	67.1511	46.2788
AT5G19440	0.103971	0.72029	0.927916	1.20577	4.35371e-06	5.77394e-05	17.1937	16.1381	16.3507	21.8388	10.4066	9.89179	14.8964	23.3953	14.4012	23.0675	15.7454	43.6975	47.9904	43.9021	39.6191	34.7091
AT3G45620	0.571714	0.0183502	0.180924	1.20452	7.73534e-08	1.43e-06	20.3199	31.0348	27.5917	31.6287	29.3277	35.0709	30.8569	40.1063	37.203	50.7485	43.2997	59.6638	54.6098	68.4357	89.9824	58.8126
AT5G42830	0.43243	0.242736	NA	1.20348	0.00127038	0.00890809	0	1.24139	2.04383	0	0	2.69776	0	6.68438	1.80015	6.15134	0	11.7647	3.30968	7.10182	10.7442	2.89242
AT3G52470	-0.225783	0.463181	0.836262	1.20312	1.27421e-05	0.000153798	17.1937	13.6553	17.3726	18.0735	15.1369	15.2873	11.7043	20.0531	9.60078	15.3783	11.809	35.2941	59.5743	42.6109	26.8604	42.4222
AT1G54575	-0.0456172	0.904896	NA	1.20276	0.00116873	0.00828786	3.12613	1.24139	4.08766	4.51838	2.83817	2.69776	0	6.68438	1.80015	1.53783	2.62423	7.56302	13.2387	15.4949	8.72964	5.78485
AT1G14687	0.784593	0.0354843	NA	1.20266	0.000843675	0.00630748	4.6892	0	4.08766	4.51838	3.78422	2.69776	5.32016	11.6977	4.20034	6.15134	13.1211	11.7647	17.3758	10.9755	6.71511	10.6056
AT5G25910	0.351752	0.326009	NA	1.20226	0.00104702	0.00756037	1.56307	0	0	0.753064	0	0.899254	2.12806	0	2.40019	3.07567	1.31211	2.52101	6.61937	4.51934	4.70057	5.78485
AT4G14220	0.52323	0.148735	NA	1.202	0.000451673	0.0036979	3.12613	6.20696	3.06575	6.02451	4.73028	8.99254	13.8324	11.6977	6.60054	4.6135	10.4969	12.605	13.2387	16.7861	16.1163	11.5697
AT1G18210	0.518715	0.0131025	0.145847	1.20196	1.0078e-09	2.41509e-08	118.793	67.0352	79.7095	101.664	90.8213	90.8246	123.428	118.648	160.213	106.111	129.899	187.395	275.531	247.272	215.555	141.729
AT4G25940	0.793571	4.01003e-05	0.00181188	1.20193	2.92458e-11	8.56592e-10	53.1443	45.9315	59.2711	67.0227	71.9002	62.0485	63.8419	113.634	79.2064	99.9592	99.7206	123.529	129.078	102.008	157.133	131.123
AT2G41010	0.155016	0.626827	0.902254	1.20148	3.57854e-05	0.000393253	10.9415	9.93114	12.263	9.78983	6.62239	8.09328	11.7043	13.3688	11.4009	15.3783	13.1211	21.0084	37.2339	24.5335	31.561	31.8167
AT1G70520	0.509685	0.0499601	0.325956	1.20106	6.91422e-07	1.07749e-05	39.0767	28.552	16.3507	21.0858	35.9501	25.1791	25.5368	65.1727	41.4034	36.908	23.618	61.3445	81.0872	66.4988	72.5231	60.7409
AT1G55920	-0.113208	0.639659	0.906962	1.19962	2.90953e-08	5.76293e-07	40.6397	43.4487	26.5698	24.098	33.112	18.8843	30.8569	35.093	31.8026	33.8323	34.1149	89.9159	96.8082	102.654	61.779	89.6652
AT1G80820	-0.282207	0.410593	NA	1.19956	0.00096202	0.00703461	0	1.24139	2.04383	0	0	0.899254	0	0	1.2001	0	0	9.24369	2.48226	1.93686	4.70057	12.5338
AT1G22400	0.750298	1.52288e-05	0.000791681	1.19805	1.4112e-13	5.24036e-12	67.2119	75.7249	76.6437	92.6268	99.3359	75.5373	103.211	158.754	107.409	149.17	107.593	194.958	173.758	168.507	167.878	174.51
AT3G09010	0.219033	0.538291	NA	1.19796	0.00108874	0.00780164	1.56307	1.24139	0	0.753064	0	0.899254	0	0	5.40044	0	0	11.7647	3.30968	3.87372	7.38662	4.82071
AT1G06002	0.375149	0.168524	0.575323	1.19764	1.60471e-06	2.33404e-05	12.5045	16.1381	26.5698	12.8021	19.8672	13.4888	12.7684	31.7508	22.2018	18.454	34.1149	52.1008	45.5081	47.1302	43.6482	51.0995
AT2G45360	0.675189	0.0663368	NA	1.19712	0.000652421	0.00506379	1.56307	4.96557	3.06575	5.27145	4.73028	7.19403	7.44822	11.6977	5.40044	3.07567	13.1211	13.4454	12.4113	9.03867	13.4302	12.5338
AT1G64610	0.94415	0.00762309	0.102252	1.19665	0.000431368	0.00355209	4.6892	6.20696	5.10958	5.27145	5.67633	8.99254	9.57628	26.7375	11.4009	12.3027	11.809	26.8907	13.2387	13.558	26.1889	8.67727
AT2G34080	0.0341422	0.908007	NA	1.19625	0.000247596	0.00219273	0	0	0	0	0	0	0	0	0	0	1.31211	2.52101	2.48226	5.16496	4.02906	1.92828
AT2G28790	0.507128	0.0110616	0.130756	1.19595	1.16586e-10	3.1752e-09	71.9011	68.2766	54.1616	97.1452	73.7923	64.7463	90.4427	76.8703	95.4077	104.573	99.7206	176.471	152.245	185.938	111.471	149.442
AT3G02840	0.351466	0.289259	NA	1.19552	0.000617754	0.00483692	0	0	0	0.753064	0.946056	0	0	0	3.00024	0	1.31211	4.20168	2.48226	1.29124	9.40115	3.85657
AT2G17820	0.038759	0.903472	0.979023	1.19541	4.45917e-05	0.000475111	4.6892	13.6553	19.4164	18.8266	15.1369	13.4888	17.0245	18.382	15.0012	10.7648	11.809	47.0588	28.9597	25.1792	26.1889	51.0995
AT1G33790	0.550847	0.0913917	0.437041	1.19401	0.000103403	0.00101745	9.3784	18.6209	5.10958	14.3082	10.4066	29.6754	19.1526	25.0664	15.0012	9.227	27.5544	31.9328	21.5129	36.8003	37.6046	27.9601
AT1G32928	0.444255	0.0419138	0.29269	1.19344	3.4105e-09	7.60931e-08	42.2028	34.759	58.2492	51.2083	58.6555	40.4664	52.1375	80.2125	51.0041	64.589	68.2299	107.563	111.702	138.808	110.799	82.9162
AT1G30720	-0.158707	0.461902	0.83534	1.19329	5.9155e-10	1.4687e-08	57.8335	55.8627	47.0081	36.9001	38.7883	44.9627	32.985	38.4352	45.6037	38.4458	65.6056	97.4789	139.834	154.303	122.886	116.661
AT3G54420	0.207017	0.58	NA	1.1928	0.00142381	0.00975958	0	1.24139	2.04383	1.50613	0	3.59702	2.12806	1.67109	1.80015	4.6135	1.31211	7.56302	8.27421	5.16496	8.72964	2.89242
AT3G09390	0.208844	0.0917093	0.437589	1.19189	6.81547e-24	6.1925e-22	2983.89	3422.52	2938.01	3377.49	4644.19	3629.39	3487.89	3312.11	3624.29	3307.88	4235.5	7715.96	7699.15	7192.2	6171.85	7490.42
AT2G35744	0.0399866	0.909528	NA	1.19134	0.00111229	0.00794835	0	0	1.02192	2.25919	0.946056	2.69776	1.06403	0	0.600049	0	2.62423	1.68067	7.44679	3.2281	6.0436	5.78485
AT4G02360	0.464021	0.211156	NA	1.1913	0.000755294	0.00572693	4.6892	3.72418	3.06575	6.02451	4.73028	4.49627	3.19209	3.34219	9.60078	4.6135	7.87268	12.605	19.8581	9.03867	8.72964	14.4621
AT5G64110	-0.125293	0.700692	0.924231	1.19088	4.25433e-05	0.000455102	6.25227	8.68975	13.2849	15.8143	13.2448	16.1866	19.1526	10.0266	9.00073	9.227	7.87268	26.8907	25.65	27.7616	23.5029	26.996
AT2G34655	-0.377625	0.315805	NA	1.19072	0.00154257	0.0104695	0	1.24139	5.10958	3.01225	5.67633	0	2.12806	1.67109	1.2001	1.53783	0	15.126	10.7565	10.9755	5.37208	3.85657
AT1G22500	0.26427	0.364438	0.773523	1.19062	1.23672e-05	0.000149696	32.8244	26.0692	19.4164	26.3572	33.112	17.9851	30.8569	33.4219	30.0024	16.9162	49.8603	33.6134	95.1534	76.8287	53.0493	74.2389
AT4G24120	0.164297	0.565028	0.880019	1.1894	4.44348e-06	5.88569e-05	17.1937	18.6209	16.3507	19.5797	18.9211	12.5896	15.9605	16.7109	23.4019	19.9918	18.3696	35.2941	46.3356	50.3583	53.7208	30.8525
AT5G44720	0.908835	1.44691e-07	1.35394e-05	1.18934	3.34851e-13	1.20772e-11	93.784	110.484	99.1259	121.243	127.718	115.104	126.62	147.056	170.414	207.608	267.671	286.554	237.47	207.244	233.014	242
AT2G20610	0.590567	0.00474454	0.0742339	1.18717	8.50606e-10	2.05454e-08	29.6983	54.6213	39.8547	47.443	43.5186	47.6605	52.1375	58.4883	78.0063	64.589	56.4208	117.647	85.2243	92.9692	110.128	98.3424
AT1G22350	0.632983	0.0811307	NA	1.18712	0.000592478	0.00467675	7.81534	3.72418	3.06575	3.01225	1.89211	4.49627	3.19209	5.01328	8.40068	13.8405	10.4969	20.1681	10.7565	14.8493	14.7732	10.6056
AT1G67520	0.376054	0.316837	NA	1.18573	0.0015229	0.0103557	0	0	3.06575	3.01225	0.946056	1.79851	1.06403	3.34219	1.2001	3.07567	5.24845	3.36134	9.10163	7.74744	4.70057	8.67727
AT5G01900	0	1	NA	1.18559	0.000189343	0.00173438	0	0	0	0	0	0	0	0	0	0	0	1.68067	4.1371	2.58248	4.02906	2.89242
AT1G05710	0.568082	0.117708	0.493851	1.18552	0.000600012	0.00472399	6.25227	3.72418	4.08766	7.53064	6.62239	6.29478	6.38419	18.382	4.80039	6.15134	10.4969	10.084	18.2033	11.6212	22.8314	12.5338
AT1G14370	0.517442	0.0622008	0.362751	1.1846	3.97693e-06	5.33389e-05	18.7568	21.1037	13.2849	24.098	18.9211	10.791	23.4087	28.4086	29.4024	27.681	22.3059	46.2185	35.5791	38.0916	55.0639	47.2429
AT3G44630	0.606212	0.0083195	0.10745	1.18391	4.67056e-08	8.93549e-07	60.9596	78.2077	45.9862	49.7022	71.9002	56.653	55.3296	61.8305	130.811	87.6565	104.969	158.823	127.423	105.882	154.447	205.362
AT3G45640	0.563494	0.00344485	0.0587812	1.18307	6.87866e-11	1.94277e-09	117.23	98.07	105.257	116.725	120.149	121.399	124.492	167.109	196.216	106.111	174.511	237.815	273.876	218.219	346.499	191.864
AT5G62920	0.036919	0.918903	NA	1.18101	0.00144868	0.00990467	0	1.24139	1.02192	1.50613	1.89211	2.69776	1.06403	0	2.40019	1.53783	0	6.72269	1.65484	5.16496	4.70057	10.6056
AT1G75580	-0.0198866	0.958407	NA	1.18055	0.00139043	0.00958623	0	2.48278	7.15341	6.02451	3.78422	4.49627	12.7684	1.67109	3.60029	1.53783	7.87268	20.1681	4.1371	20.0142	8.72964	13.498
AT1G25083	0.142009	0.708321	NA	1.17958	0.00118721	0.00839848	3.12613	2.48278	4.08766	6.02451	1.89211	0.899254	4.25613	3.34219	4.80039	1.53783	6.56056	12.605	9.10163	9.68429	16.1163	7.71313
AT2G38960	0.777493	0.0179629	0.178693	1.17946	0.00014823	0.00139922	1.56307	8.68975	12.263	16.5674	14.1908	10.791	10.6403	15.0398	17.4014	13.8405	22.3059	34.4538	18.2033	18.0773	18.8023	28.9242
AT1G21550	-0.00228178	0.995013	NA	1.17837	0.000502687	0.00405571	6.25227	6.20696	4.08766	6.02451	9.46056	6.29478	3.19209	6.68438	3.60029	3.07567	10.4969	17.6471	13.2387	16.7861	14.1017	17.3545
AT1G75830	-0.0154701	NA	NA	1.17825	NA	NA	0	0	0	0	0	0	0	0	0.600049	0	0	0	1.65484	2.58248	1.34302	19.2828
AT3G45860	0.123595	0.717732	0.927062	1.1768	0.000220393	0.00198391	12.5045	13.6553	6.1315	5.27145	10.4066	8.09328	4.25613	8.35547	13.2011	15.3783	10.4969	33.6134	25.65	16.1405	45.6627	19.2828
AT5G11920	0.366439	0.290104	NA	1.17614	0.00107823	0.00775689	0	0	1.02192	0.753064	0	0	0	1.67109	0.600049	3.07567	2.62423	5.04201	1.65484	1.93686	6.71511	7.71313
AT1G52343	0	1	NA	1.17586	0.000205778	0.00186889	0	0	0	0	0	0	0	0	0	0	0	3.36134	2.48226	2.58248	4.70057	1.92828
AT2G40000	0.391204	0.00160127	0.033661	1.17569	1.00838e-23	9.04663e-22	523.627	540.006	589.646	524.885	648.048	549.444	611.818	770.374	664.254	647.428	843.688	1119.33	1323.05	1146.62	1446.43	1312.2
AT1G68765	0.232319	0.456385	NA	1.17556	0.000474607	0.00385756	0	0	0	0	0	0	0	0	0.600049	1.53783	1.31211	5.88235	4.1371	3.2281	2.68604	0.964141
AT3G02020	0.553048	0.0699235	0.384717	1.17548	3.99748e-05	0.000431861	7.81534	24.8278	12.263	8.2837	6.62239	8.09328	17.0245	13.3688	27.0022	21.5297	34.1149	40.3361	30.6146	50.3583	30.8895	43.3864
AT1G78570	0.405011	0.159722	0.562962	1.17236	1.08494e-05	0.000132734	14.0676	13.6553	22.4822	27.1103	17.9751	11.6903	23.4087	30.0797	18.6015	30.7567	22.3059	29.4118	43.0259	49.7127	43.6482	52.0636
AT5G08760	0.10764	0.656345	0.912716	1.17166	6.91378e-08	1.28145e-06	28.1352	22.3451	35.7671	24.098	28.3817	26.0784	39.3692	30.0797	34.8028	29.2188	31.4907	73.1092	68.6759	61.3339	81.2528	63.6333
AT3G62410	0.918615	1.38204e-07	1.31014e-05	1.17138	1.89172e-12	6.24297e-11	267.284	203.588	243.216	265.078	240.298	226.612	201.102	451.195	468.638	396.761	548.463	596.638	656.145	648.202	539.895	345.163
AT4G19880	0.344929	0.112597	0.483166	1.17061	3.28789e-09	7.35111e-08	32.8244	36.0004	40.8766	41.4185	38.7883	37.7687	31.9209	43.4484	58.2047	32.2945	52.4845	92.4369	78.605	85.8674	96.026	84.8445
AT3G29075	0.296261	0.0660282	0.373362	1.1706	7.92443e-15	3.36386e-13	215.703	183.726	165.55	225.166	206.24	185.246	218.126	223.927	183.015	241.44	291.289	461.344	462.528	466.137	329.712	456.039
AT1G67850	0.217383	0.49925	0.852654	1.17042	6.65113e-05	0.000681126	9.3784	8.68975	10.2192	10.5429	10.4066	10.791	11.7043	11.6977	10.2008	12.3027	14.4332	23.5294	22.3404	24.5335	26.1889	27.9601
AT4G18430	0.407885	0.209561	NA	1.16977	0.000679594	0.00522907	0	0	0	0	0	0	0	1.67109	1.2001	0	2.62423	4.20168	4.96452	1.29124	3.35755	3.85657
AT5G47120	0.552586	0.000244302	0.00763654	1.16971	5.84889e-17	3.0312e-15	120.356	116.691	115.477	128.774	142.854	107.91	110.659	180.478	193.816	176.851	145.645	312.605	269.739	267.287	250.473	255.497
AT1G76590	0.636868	0.000227124	0.00724001	1.16877	3.93728e-13	1.40819e-11	84.4056	86.8975	80.7314	94.133	118.257	89.0261	104.275	130.345	110.409	127.64	174.511	209.244	180.378	187.875	178.622	225.609
AT2G01670	0.349078	0.0381993	0.277021	1.16836	3.88629e-14	1.52818e-12	84.4056	95.5872	81.7533	91.1207	107.85	107.011	85.1225	105.279	105.009	109.186	133.835	248.739	190.307	192.395	185.337	195.721
AT2G45290	0.305545	0.421457	NA	1.16793	0.00168298	0.011247	4.6892	0	0	3.76532	4.73028	6.29478	5.32016	5.01328	3.00024	0	3.93634	10.084	4.1371	5.16496	10.0727	7.71313
AT1G62790	0.245889	0.333419	0.748466	1.16708	4.51822e-07	7.31411e-06	20.3199	31.0348	23.5041	36.1471	29.3277	28.7761	34.049	36.7641	27.6022	24.6053	36.7392	70.5882	57.9195	75.5375	44.9912	56.8843
AT5G67310	0.386298	0.28765	NA	1.16698	0.00156899	0.0106016	1.56307	0	0	3.01225	0.946056	0.899254	1.06403	5.01328	1.2001	1.53783	1.31211	7.56302	4.96452	2.58248	4.02906	5.78485
AT2G17120	0.690418	0.00019406	0.0064149	1.16689	1.28048e-11	3.86716e-10	54.7073	58.3454	60.2931	57.2328	63.3857	55.7537	62.7778	100.266	90.6074	104.573	95.7842	131.092	139.834	103.299	150.418	157.155
AT5G37990	0.145443	0.631813	NA	1.16667	0.000408369	0.00338753	0	0	0	0	0	0	0	0	0	1.53783	1.31211	8.40336	3.30968	1.29124	1.34302	3.85657
AT1G67970	0.204899	0.476965	0.841799	1.16624	8.70931e-06	0.000108054	12.5045	11.1725	23.5041	18.0735	21.7593	24.2799	20.2166	18.382	19.2016	26.1432	15.7454	36.1344	48.8178	49.0671	38.2761	30.8525
AT5G66480	0.331434	0.37925	NA	1.16605	0.00121683	0.00858335	3.12613	6.20696	0	3.76532	6.62239	6.29478	4.25613	5.01328	6.00049	6.15134	2.62423	11.7647	5.79195	12.2668	11.4157	12.5338
AT4G29520	0.196794	0.485304	0.846422	1.16425	5.34576e-06	6.9472e-05	20.3199	14.8967	16.3507	27.1103	21.7593	20.6828	18.0885	15.0398	21.6018	15.3783	27.5544	51.2605	38.8888	36.8003	36.2616	50.1354
AT2G16530	0.757646	0.0264068	0.22345	1.16368	0.00032029	0.00274762	4.6892	2.48278	10.2192	9.78983	17.029	14.3881	7.44822	11.6977	11.4009	15.3783	17.0575	26.0504	18.2033	15.4949	14.1017	20.247
AT5G54170	0.647317	0.0063912	0.0917179	1.16335	1.52068e-07	2.69456e-06	18.7568	40.9659	35.7671	39.9124	47.3028	39.5672	40.4332	68.5148	59.4048	56.8998	32.8028	97.4789	68.6759	91.0324	72.5231	64.5975
AT5G39020	0.478178	0.192903	NA	1.16297	0.000858008	0.00639158	6.25227	4.96557	2.04383	7.53064	3.78422	2.69776	4.25613	6.68438	7.20058	3.07567	13.1211	14.2857	12.4113	12.9124	16.1163	10.6056
AT2G34140	0.47643	0.197003	NA	1.16284	0.000928118	0.0068241	4.6892	3.72418	4.08766	3.01225	2.83817	0.899254	2.12806	5.01328	6.00049	10.7648	7.87268	11.7647	14.8936	12.9124	10.0727	12.5338
AT2G17720	0.515809	0.0314168	0.248823	1.16279	1.7427e-07	3.06256e-06	34.3875	26.0692	37.8109	33.1348	52.9791	36.8694	50.0095	53.475	39.6032	50.7485	59.0451	95.7983	62.0566	65.8532	75.8807	101.235
AT1G66600	0.349228	0.276017	NA	1.16224	0.000672731	0.00518936	0	0	0	0	0	0	0	1.67109	0.600049	1.53783	1.31211	4.20168	1.65484	3.2281	2.68604	4.82071
AT2G25470	0.159867	0.608189	NA	1.1612	0.000565359	0.00448423	0	0	0	0	0	0.899254	0	0	1.80015	0	0	3.36134	4.1371	1.93686	2.01453	6.74899
AT1G58190	0.543767	0.0189308	0.184277	1.16078	6.87855e-08	1.27669e-06	21.8829	44.6901	38.8328	45.1838	49.1949	42.2649	30.8569	61.8305	48.6039	49.2107	62.9814	70.5882	82.7421	69.7269	98.7121	109.912
AT1G02205	0.672065	0.0396677	0.283731	1.16028	0.000158904	0.00148878	12.5045	1.24139	11.2411	12.049	9.46056	8.09328	14.8964	21.7242	17.4014	13.8405	10.4969	21.0084	25.65	19.3686	24.1744	25.0677
AT2G29420	0.288942	0.315862	0.734986	1.15981	1.1084e-05	0.000135263	9.3784	19.8623	18.3945	21.8388	22.7053	17.9851	12.7684	20.0531	15.6013	23.0675	28.8665	47.8991	34.7517	49.0671	36.2616	35.6732
AT3G41762	0.219247	0.530767	NA	1.15966	0.00139845	0.00962597	0	0	1.02192	0.753064	0.946056	1.79851	0	3.34219	1.80015	0	0	5.88235	3.30968	5.81058	4.02906	2.89242
AT4G15258	0.145356	0.622692	0.90104	1.15951	1.61909e-05	0.000191953	15.6307	22.3451	10.2192	18.0735	9.46056	17.0858	17.0245	20.0531	10.8009	23.0675	23.618	34.4538	37.2339	41.3197	42.3052	41.4581
AT5G47070	0.286694	0.152105	0.551493	1.15898	2.22798e-10	5.82989e-09	43.7659	53.3799	61.315	51.2083	57.7094	50.3582	53.2016	73.5281	61.805	41.5215	90.5358	123.529	115.839	116.212	130.273	138.836
AT3G02230	0.112047	0.701792	0.924663	1.15898	1.74273e-05	0.00020604	21.8829	11.1725	30.6575	14.3082	23.6514	28.7761	32.985	18.382	30.6025	23.0675	20.9938	63.8655	56.2646	67.1444	32.904	50.1354
AT2G46140	-0.126554	0.719243	0.927558	1.15798	0.000348182	0.00295602	6.25227	13.6553	5.10958	7.53064	7.56845	5.39552	13.8324	6.68438	6.60054	13.8405	3.93634	27.7311	14.8936	18.0773	22.8314	28.9242
AT1G76470	0.0391171	0.89372	NA	1.15719	0.00034067	0.00290147	0	0	0	0	0	0	0	0	0	1.53783	0	6.72269	0.827421	2.58248	2.01453	4.82071
AT3G11820	0.0832749	0.638518	0.906962	1.15663	3.08549e-13	1.11663e-11	64.0857	75.7249	66.4245	72.2941	63.3857	78.2351	61.7138	73.5281	64.2052	79.9674	81.351	169.748	155.555	147.201	171.907	145.585
AT2G39710	0.528749	0.163662	NA	1.15511	0.00178713	0.0118359	1.56307	1.24139	1.02192	6.02451	3.78422	3.59702	5.32016	3.34219	5.40044	4.6135	1.31211	9.24369	5.79195	8.39305	5.37208	6.74899
AT3G09810	0.734802	0.0367826	0.27136	1.15298	0.000588587	0.00465118	0	7.44835	8.17533	9.03676	10.4066	8.99254	15.9605	8.35547	13.8011	10.7648	17.0575	12.605	11.5839	18.0773	30.218	15.4263
AT2G20721	0.0975954	0.791729	0.951333	1.15267	0.0010334	0.00747468	10.9415	7.44835	2.04383	9.03676	6.62239	1.79851	4.25613	5.01328	4.20034	3.07567	18.3696	20.1681	23.9952	21.9511	18.1308	10.6056
AT5G06165	0.400582	0.228931	0.652335	1.14969	0.000234917	0.00209522	7.81534	11.1725	12.263	14.3082	7.56845	1.79851	14.8964	15.0398	12.001	10.7648	26.2423	37.8151	28.9597	25.8248	28.875	20.247
AT4G19990	0.630682	0.0764838	0.400675	1.14769	0.00070515	0.00540041	4.6892	6.20696	5.10958	7.53064	14.1908	8.09328	10.6403	21.7242	10.2008	9.227	5.24845	22.6891	9.10163	12.2668	16.7878	25.0677
AT4G17660	0.449851	0.187499	NA	1.14756	0.00124191	0.00873137	0	0	0	0	2.83817	0	0	1.67109	1.80015	1.53783	1.31211	3.36134	3.30968	3.87372	4.02906	3.85657
AT1G19376	0.273394	0.424324	NA	1.14749	0.00134642	0.00934234	0	0	1.02192	0.753064	0	0	0	3.34219	1.2001	1.53783	0	2.52101	4.96452	3.2281	4.02906	5.78485
AT1G33813.TE	0.167447	0.581952	NA	1.14684	0.000516976	0.00415292	0	0	0	0	0	0	0	0	1.80015	0	0	4.20168	0.827421	3.87372	3.35755	4.82071
AT4G08950	0.115036	0.563028	0.879557	1.14677	4.86641e-10	1.22388e-08	90.6579	84.4147	112.411	100.911	75.6845	92.6231	148.964	111.963	120.01	106.111	81.351	187.395	248.226	250.5	244.43	182.223
AT2G46620	0.185606	0.475923	0.841187	1.14646	1.17658e-06	1.75558e-05	25.0091	23.5865	21.4602	26.3572	36.8962	15.2873	21.2806	26.7375	24.602	23.0675	35.427	56.3025	61.2291	54.8777	52.3778	53.0278
AT5G11210	0	1	NA	1.1462	0.000267227	0.00234422	0	0	0	0	0	0	0	0	0	0	0	3.36134	1.65484	2.58248	4.02906	2.89242
AT4G35630	0.627458	0.000596496	0.0157301	1.14552	1.59183e-11	4.76032e-10	64.0857	67.0352	66.4245	87.3554	99.3359	76.4366	90.4427	105.279	104.408	119.951	93.16	165.546	179.55	160.114	143.032	111.84
AT3G22550	0.0969865	0.797576	NA	1.145	0.0022958	0.0146291	0	4.96557	1.02192	0.753064	2.83817	1.79851	1.06403	3.34219	3.00024	1.53783	2.62423	6.72269	2.48226	9.03867	6.71511	16.3904
AT5G51440	0.12997	0.684628	NA	1.14324	0.000868283	0.00644631	0	0	0	0.753064	1.89211	0	0	0	0	3.07567	0	5.88235	4.96452	1.93686	2.68604	2.89242
AT5G08300	0.687852	0.00055917	0.0150189	1.14228	6.69252e-10	1.6444e-08	50.0181	39.7246	39.8547	50.4553	49.1949	69.2425	56.3937	88.568	70.2057	64.589	66.9177	110.084	91.0163	94.9061	95.3545	107.02
AT3G22640	-0.395471	0.294882	NA	1.14174	0.00144357	0.00987604	12.5045	2.48278	7.15341	0	0.946056	2.69776	2.12806	5.01328	1.80015	4.6135	7.87268	17.6471	10.7565	16.7861	12.7587	36.6374
AT2G37530	0.726224	0.0416757	NA	1.14131	0.000766588	0.00580227	6.25227	6.20696	2.04383	5.27145	4.73028	5.39552	4.25613	11.6977	10.8009	7.68917	10.4969	10.084	17.3758	15.4949	14.1017	12.5338
AT3G21220	0.400512	0.110107	0.478569	1.14007	6.43303e-07	1.00702e-05	26.5721	21.1037	21.4602	20.3327	28.3817	16.1866	23.4087	38.4352	31.8026	27.681	28.8665	56.3025	56.2646	55.5233	47.6773	54.9561
AT4G08780	0.119608	0.697459	NA	1.1393	0.000666136	0.00515152	0	0	0	0	0	0.899254	0	0	0.600049	0	1.31211	4.20168	3.30968	2.58248	2.01453	3.85657
AT4G27460	0.157337	0.624539	0.901507	1.13906	0.000116172	0.00112648	10.9415	12.4139	11.2411	8.2837	8.5145	16.1866	23.4087	11.6977	11.4009	19.9918	13.1211	30.2521	23.1678	24.5335	36.9331	33.745
AT5G10210	0.285119	0.451851	NA	1.13703	0.00240436	0.0151977	3.12613	2.48278	1.02192	1.50613	0	0	0	6.68438	2.40019	3.07567	2.62423	5.88235	6.61937	9.03867	4.70057	11.5697
AT3G17420	0.350711	0.356454	NA	1.13574	0.0020439	0.0132729	0	1.24139	4.08766	5.27145	3.78422	4.49627	4.25613	1.67109	4.80039	3.07567	5.24845	5.04201	10.7565	9.03867	10.7442	5.78485
AT5G49280	-0.122109	0.72723	0.930325	1.13556	0.000422089	0.00348779	18.7568	4.96557	4.08766	12.049	3.78422	10.791	13.8324	5.01328	10.2008	9.227	5.24845	20.1681	19.0307	24.5335	22.8314	27.9601
AT1G21110	0.506717	0.119209	0.496616	1.13452	0.000219665	0.00197902	10.9415	13.6553	13.2849	19.5797	11.3527	6.29478	11.7043	15.0398	16.8014	15.3783	35.427	31.9328	46.3356	41.3197	31.561	15.4263
AT1G01720	-0.0224269	0.932461	0.986214	1.13383	1.6512e-06	2.39189e-05	18.7568	27.3106	23.5041	19.5797	18.9211	20.6828	15.9605	18.382	32.4026	16.9162	18.3696	49.5798	53.7823	62.6251	51.0348	56.8843
AT1G27980	0.389793	0.0740628	0.396183	1.13137	1.27961e-08	2.63727e-07	31.2613	37.2418	33.7232	35.394	36.8962	43.1642	43.6253	48.4617	47.4038	47.6728	41.9876	63.0252	80.2598	83.9305	86.6249	80.9879
AT1G21910	-0.776104	0.0163147	0.167798	1.13106	5.33796e-05	0.000558433	17.1937	7.44835	20.4383	21.8388	14.1908	13.4888	22.3447	13.3688	7.80063	6.15134	2.62423	29.4118	42.1985	40.674	31.561	38.5657
AT3G50060	-0.451825	0.234408	NA	1.12995	0.00158293	0.0106722	1.56307	6.20696	5.10958	8.2837	6.62239	3.59702	5.32016	3.34219	2.40019	0	3.93634	13.4454	14.0662	17.4317	14.7732	4.82071
AT3G25890	0.116272	0.644776	0.90804	1.12875	8.58777e-07	1.31445e-05	28.1352	37.2418	25.5479	24.8511	29.3277	26.0784	27.6648	33.4219	29.4024	23.0675	48.5482	91.5966	80.2598	63.9163	52.3778	66.5258
AT2G41640	0.154853	0.561591	0.878976	1.12826	4.19135e-06	5.57941e-05	17.1937	37.2418	27.5917	33.1348	79.4687	44.0634	39.3692	31.7508	32.4026	33.8323	30.1786	67.2269	80.2598	72.955	65.1365	49.1712
AT1G48315	0.246448	0.32471	0.742018	1.12797	7.15448e-07	1.10961e-05	23.446	33.5176	21.4602	31.6287	18.9211	28.7761	18.0885	33.4219	36.603	27.681	27.5544	60.5042	58.7469	53.5864	70.5086	61.7051
AT5G44582	0.573324	0.0718505	0.389416	1.12773	0.000161271	0.00150632	14.0676	11.1725	8.17533	12.049	9.46056	14.3881	11.7043	16.7109	19.8016	23.0675	14.4332	45.3781	20.6855	24.5335	32.2325	18.3187
AT2G33530	0.580996	0.0826244	0.418138	1.12702	0.000338037	0.00288135	9.3784	8.68975	6.1315	8.2837	2.83817	7.19403	3.19209	8.35547	15.6013	10.7648	18.3696	20.1681	21.5129	23.2423	20.8168	17.3545
AT3G10985	0.216481	0.20467	0.623937	1.12587	2.2916e-12	7.47028e-11	176.627	253.244	239.128	285.411	292.331	236.504	278.776	248.993	307.825	249.129	241.429	583.193	551.062	608.174	424.395	360.589
AT4G11280	-0.163059	0.661709	NA	1.1256	0.00120708	0.00852583	4.6892	3.72418	7.15341	5.27145	0.946056	3.59702	3.19209	5.01328	3.00024	3.07567	7.87268	16.8067	11.5839	12.9124	15.4447	14.4621
AT2G21490	0.40238	0.23966	NA	1.12469	0.00158228	0.0106711	1.56307	0	0	0	0	0	0	1.67109	0.600049	1.53783	5.24845	0.840336	4.96452	2.58248	3.35755	13.498
AT3G03190	0.786583	0.037368	NA	1.12463	0.00260074	0.0162229	0	2.48278	1.02192	2.25919	0	1.79851	1.06403	1.67109	6.00049	6.15134	5.24845	10.084	6.61937	4.51934	4.70057	6.74899
AT2G36885	1.32981	0.000137916	0.00500084	1.12242	0.000917428	0.00675946	3.12613	7.44835	2.04383	10.5429	5.67633	8.99254	7.44822	11.6977	17.4014	18.454	20.9938	15.9664	15.721	20.6598	10.0727	7.71313
AT4G15630	0.181088	0.272605	0.699551	1.12224	8.38911e-14	3.19865e-12	93.784	96.8286	102.192	94.886	71.9002	102.515	71.2901	110.292	113.409	90.7322	131.211	242.017	198.581	222.093	208.168	222.717
AT1G62422	-0.0847486	0.780466	0.948665	1.12205	4.18227e-05	0.000448748	18.7568	14.8967	13.2849	11.296	15.1369	10.791	20.2166	6.68438	15.6013	19.9918	14.4332	33.6134	48.8178	36.8003	38.2761	26.996
AT4G04972	0.630253	0.0974412	NA	1.12185	0.00269141	0.0166991	3.12613	0	3.06575	3.01225	1.89211	1.79851	7.44822	10.0266	2.40019	3.07567	10.4969	13.4454	7.44679	12.2668	11.4157	1.92828
AT5G44572	0.176564	0.271863	0.699551	1.12184	7.20887e-14	2.76344e-12	207.888	218.485	171.682	175.464	145.693	196.937	158.541	252.335	194.416	181.464	282.104	495.798	439.36	433.211	488.86	361.553
AT5G46490	0.603901	0.0853929	0.425375	1.11938	0.000745722	0.00566441	1.56307	6.20696	8.17533	4.51838	5.67633	6.29478	7.44822	13.3688	9.60078	10.7648	10.4969	20.1681	10.7565	14.2036	19.4738	15.4263
AT1G55820	0.268377	0.475516	NA	1.11912	0.00181072	0.0119735	4.6892	2.48278	3.06575	6.02451	4.73028	3.59702	6.38419	13.3688	1.80015	4.6135	3.93634	10.9244	10.7565	12.2668	8.72964	12.5338
AT1G35350	0.237011	0.430373	0.816125	1.11895	5.76158e-05	0.000599227	14.0676	18.6209	18.3945	18.8266	26.4896	18.8843	18.0885	18.382	26.4021	26.1432	13.1211	37.8151	47.163	49.0671	57.0784	19.2828
AT1G03660	0.649854	0.0789274	NA	1.11877	0.00158442	0.0106788	1.56307	2.48278	5.10958	4.51838	4.73028	5.39552	4.25613	5.01328	6.00049	7.68917	11.809	10.9244	12.4113	9.68429	13.4302	7.71313
AT2G47480	0.385773	0.29721	NA	1.11802	0.00266421	0.0165656	1.56307	0	1.02192	0.753064	2.83817	0.899254	1.06403	1.67109	2.40019	1.53783	3.93634	5.04201	3.30968	7.10182	4.70057	5.78485
AT5G39150	0.040086	0.889993	NA	1.11792	0.000497647	0.00402034	0	0	0	0	0	0	0	0	0	0	1.31211	3.36134	4.96452	1.93686	2.68604	1.92828
AT2G23010	-0.114643	0.76388	NA	1.11706	0.00261474	0.0162912	4.6892	2.48278	1.02192	2.25919	1.89211	6.29478	2.12806	1.67109	1.2001	4.6135	2.62423	7.56302	11.5839	10.9755	7.38662	5.78485
AT1G78370	0.705125	0.0113555	0.133171	1.11645	3.12074e-05	0.000347414	107.852	132.829	120.586	108.441	87.0371	81.8321	151.092	152.07	187.215	239.902	286.041	406.723	280.496	318.29	141.689	329.736
AT3G16560	0.569918	0.0941084	0.44328	1.11606	0.000481162	0.00390341	7.81534	6.20696	5.10958	10.5429	15.1369	10.791	19.1526	11.6977	9.60078	9.227	17.0575	17.6471	18.2033	16.1405	14.1017	25.0677
AT1G66460	-0.069672	0.850272	NA	1.11539	0.00287825	0.0176599	0	1.24139	3.06575	0	0.946056	1.79851	1.06403	0	2.40019	0	2.62423	8.40336	5.79195	3.87372	8.72964	4.82071
AT1G20350	0.152461	0.675441	0.91771	1.1139	0.0012185	0.00859229	4.6892	4.96557	10.2192	4.51838	8.5145	5.39552	4.25613	6.68438	10.2008	3.07567	11.809	25.2101	22.3404	26.4704	7.38662	13.498
AT4G32940	0.609997	0.000122259	0.00454679	1.1127	9.71968e-14	3.69937e-12	181.316	150.208	161.463	174.711	188.265	142.082	183.013	242.309	261.621	247.591	268.983	301.681	428.604	317.645	452.598	322.987
AT3G20370	0.743854	0.0339583	0.259227	1.11238	0.000891169	0.00658189	4.6892	8.68975	5.10958	4.51838	6.62239	9.89179	5.32016	6.68438	17.4014	21.5297	6.56056	14.2857	22.3404	23.2423	16.7878	11.5697
AT4G15260	0.490796	0.039723	0.283814	1.11236	6.0953e-07	9.57666e-06	37.5136	40.9659	44.9643	59.492	59.6015	40.4664	47.8814	46.7906	49.204	61.5134	89.2237	97.4789	77.7775	87.8043	79.9098	142.693
AT1G62300	-0.195158	0.570169	0.881916	1.1113	0.000372637	0.00312758	15.6307	4.96557	8.17533	7.53064	10.4066	8.09328	11.7043	6.68438	6.60054	13.8405	5.24845	21.0084	27.3049	28.4073	22.8314	15.4263
AT1G59960	0.321458	0.171782	0.578725	1.1108	3.04871e-07	5.12567e-06	42.2028	40.9659	32.7013	47.443	45.4107	57.5522	30.8569	38.4352	45.0037	53.8242	61.6693	105.042	79.4324	100.717	96.026	58.8126
AT2G25520	0.387733	0.00954279	0.117295	1.11036	1.70701e-15	7.60919e-14	170.374	198.623	158.397	204.08	245.028	205.929	223.447	228.94	201.616	249.129	258.486	397.479	431.086	411.26	298.151	408.796
AT3G22890	0.549234	0.000705188	0.0178812	1.1102	4.1612e-13	1.48083e-11	204.762	178.761	241.172	243.24	228.945	192.44	235.151	285.757	339.628	327.559	291.289	408.403	559.336	509.394	513.034	331.665
AT1G04770	0.484721	0.191358	NA	1.11001	0.00168292	0.011247	4.6892	2.48278	3.06575	7.53064	5.67633	2.69776	6.38419	8.35547	4.80039	6.15134	7.87268	10.084	9.10163	9.68429	13.4302	12.5338
AT5G01500	0.610571	0.069855	0.384654	1.1086	0.000501834	0.0040511	6.25227	6.20696	12.263	13.5551	7.56845	7.19403	8.51225	21.7242	18.6015	10.7648	10.4969	10.084	23.9952	26.4704	24.8459	28.9242
AT3G13810	0.433945	0.0508176	0.328512	1.10807	5.446e-08	1.02997e-06	37.5136	36.0004	30.6575	36.1471	39.7343	34.1716	43.6253	51.8039	42.0034	49.2107	53.7966	91.5966	58.7469	76.8287	81.2528	84.8445
AT4G16660	0.532774	0.00743259	0.100468	1.10639	1.77153e-09	4.12495e-08	60.9596	40.9659	44.9643	58.739	73.7923	66.5448	44.6893	80.2125	67.8055	69.2025	74.7904	113.445	108.392	91.678	112.142	121.482
AT3G08040	0.431193	0.229882	NA	1.10589	0.00258228	0.0161408	0	1.24139	0	1.50613	1.89211	0.899254	1.06403	0	1.2001	0	7.87268	4.20168	2.48226	7.74744	3.35755	6.74899
AT2G28890	0.363151	0.18179	0.594341	1.10569	9.09812e-06	0.000112682	23.446	17.3795	15.3287	22.5919	17.9751	19.7836	20.2166	33.4219	22.2018	27.681	19.6817	38.6554	43.8533	54.232	41.6337	36.6374
AT5G45340	0.043134	0.89681	NA	1.10564	0.00175809	0.0116652	1.56307	0	0	0.753064	0	0	1.06403	1.67109	1.2001	0	0	5.04201	1.65484	5.81058	5.37208	1.92828
AT3G23100	0.675858	0.0472682	0.317099	1.10255	0.000668675	0.00516367	9.3784	7.44835	8.17533	11.296	10.4066	8.99254	12.7684	16.7109	8.40068	27.681	17.0575	33.6134	11.5839	14.8493	25.5174	29.8884
AT4G11300	0.308987	0.287476	0.712824	1.10232	4.18485e-05	0.000448748	15.6307	22.3451	18.3945	18.0735	18.9211	22.4813	11.7043	23.3953	14.4012	29.2188	36.7392	63.0252	39.7162	50.3583	38.2761	34.7091
AT4G28490	0.60482	0.0455443	0.309838	1.10081	0.000104002	0.00102145	21.8829	11.1725	10.2192	9.03676	7.56845	6.29478	15.9605	23.3953	25.202	30.7567	14.4332	30.2521	23.9952	39.3828	33.5755	41.4581
AT3G28480	0.0996959	0.774178	0.946849	1.09958	0.000706745	0.00540875	7.81534	9.93114	10.2192	10.5429	8.5145	8.99254	9.57628	26.7375	7.80063	4.6135	6.56056	35.2941	28.1323	25.1792	22.1599	11.5697
AT2G28570	0.104401	0.768577	0.945179	1.09878	0.00140241	0.0096422	15.6307	48.4143	32.7013	21.8388	31.2198	36.8694	38.3051	36.7641	31.8026	36.908	43.2997	140.336	33.0968	41.3197	94.0115	142.693
AT1G11185	-0.215964	0.57198	NA	1.09788	0.00305236	0.0185575	1.56307	7.44835	3.06575	0.753064	1.89211	0.899254	3.19209	5.01328	2.40019	1.53783	3.93634	20.1681	8.27421	15.4949	4.70057	9.64141
AT5G24110	0.490427	0.132505	NA	1.09627	0.00139434	0.00960384	0	0	0	0	0	0	0	0	2.40019	0	3.93634	4.20168	5.79195	0.64562	4.70057	2.89242
AT3G58550	0.181837	0.58622	NA	1.09493	0.00190639	0.0125208	0	1.24139	0	0	0	0.899254	0	1.67109	0.600049	1.53783	1.31211	8.40336	4.1371	4.51934	0.671511	2.89242
AT2G40110	0.896374	5.88037e-05	0.00248656	1.09398	2.13309e-07	3.67601e-06	29.6983	50.8971	37.8109	47.443	61.4936	44.0634	54.2656	61.8305	83.4068	63.0512	106.281	115.126	73.6404	76.8287	99.3836	92.5576
AT1G20310	0.0457643	0.873905	NA	1.09371	0.000614449	0.00481287	0	0	0	0	0	0	0	0	0	1.53783	0	1.68067	1.65484	2.58248	4.70057	3.85657
AT5G64660	-0.10939	0.773715	NA	1.09346	0.00269194	0.0166991	4.6892	3.72418	3.06575	10.5429	5.67633	1.79851	3.19209	5.01328	4.20034	3.07567	1.31211	5.88235	14.0662	14.2036	16.1163	7.71313
AT4G21990	-0.138977	0.709583	NA	1.09243	0.00170908	0.0113825	3.12613	2.48278	7.15341	11.296	5.67633	8.99254	6.38419	3.34219	4.80039	6.15134	1.31211	16.8067	9.10163	13.558	12.0872	13.498
AT2G43100	0.683834	0.0387576	0.279533	1.09111	0.00064459	0.0050103	25.0091	43.4487	29.6356	30.1225	19.8672	25.1791	57.4577	35.093	55.8045	76.8917	82.6631	113.445	89.3614	106.527	37.6046	86.7727
AT4G13770	0.515991	0.0246148	0.214422	1.09036	3.17173e-07	5.31158e-06	29.6983	36.0004	44.9643	31.6287	37.8422	26.0784	26.6008	61.8305	41.4034	56.8998	69.542	78.9916	72.813	97.4886	70.5086	104.127
AT1G11210	0.100353	0.704207	0.924897	1.08946	4.93598e-06	6.48563e-05	31.2613	16.1381	20.4383	27.1103	41.6265	30.5746	36.1771	25.0664	28.8023	15.3783	24.9301	50.4201	51.3001	54.8777	41.6337	58.8126
AT1G51270	0.596483	0.107833	NA	1.0888	0.00237556	0.0150513	3.12613	2.48278	9.19725	2.25919	7.56845	0.899254	5.32016	8.35547	12.601	12.3027	7.87268	24.3697	10.7565	6.4562	24.1744	12.5338
AT1G80050	0.141528	0.609114	0.896821	1.08854	1.49987e-05	0.000178812	21.8829	27.3106	12.263	15.0613	17.9751	21.5821	10.6403	26.7375	21.6018	18.454	24.9301	55.4622	38.0614	42.6109	44.3197	51.0995
AT1G71400	0.561846	0.138922	NA	1.08823	0.00348777	0.0207531	3.12613	2.48278	0	1.50613	2.83817	1.79851	2.12806	6.68438	3.60029	6.15134	2.62423	6.72269	6.61937	3.87372	10.7442	7.71313
AT1G17170	0.167617	0.659097	NA	1.08777	0.00366063	0.0216574	0	4.96557	1.02192	2.25919	2.83817	1.79851	2.12806	6.68438	3.00024	0	2.62423	12.605	4.96452	5.16496	6.0436	10.6056
AT2G17420	0.577337	0.0104916	0.126387	1.08712	2.40994e-07	4.12316e-06	35.9505	33.5176	51.0958	62.5043	55.8173	66.5448	48.9454	73.5281	66.6054	55.362	60.3572	88.2353	99.2905	126.541	83.2673	63.6333
AT4G27652	0.0822561	0.829297	NA	1.08691	0.00348868	0.0207531	0	6.20696	2.04383	3.76532	0	2.69776	2.12806	8.35547	2.40019	1.53783	2.62423	7.56302	12.4113	8.39305	6.0436	12.5338
AT2G34810	0.118972	0.713704	0.926649	1.08652	0.000267612	0.00234663	18.7568	2.48278	14.3068	7.53064	5.67633	7.19403	13.8324	18.382	13.2011	13.8405	7.87268	26.8907	27.3049	29.6985	26.8604	28.9242
AT1G78830	0.508803	0.005639	0.0832872	1.08644	3.96051e-10	1.00553e-08	156.307	132.829	176.791	201.821	220.431	160.966	178.757	213.9	264.021	227.599	199.441	305.042	426.122	404.803	360.601	222.717
AT1G09740	0.152396	0.549154	0.874691	1.0861	2.97589e-06	4.09944e-05	28.1352	31.0348	30.6575	24.8511	19.8672	39.5672	18.0885	51.8039	32.4026	21.5297	32.8028	78.1512	76.9501	55.5233	66.4796	64.5975
AT2G22330	0.70567	0.00277409	0.0501064	1.08489	9.12283e-07	1.39037e-05	32.8244	29.7934	33.7232	35.394	33.112	28.7761	28.7288	76.8703	36.0029	55.362	64.2935	64.7059	71.9856	87.8043	62.4505	79.0596
AT4G05020	0.368571	0.289943	0.715964	1.08315	0.000930544	0.00683722	6.25227	7.44835	8.17533	6.02451	7.56845	6.29478	6.38419	11.6977	14.4012	7.68917	7.87268	33.6134	16.5484	15.4949	14.1017	17.3545
AT3G58540	0.0988666	0.795381	NA	1.0827	0.00332295	0.0198967	1.56307	4.96557	1.02192	6.77757	1.89211	7.19403	8.51225	1.67109	4.80039	3.07567	2.62423	15.9664	9.10163	7.74744	4.70057	9.64141
AT3G14060	0.545034	0.138125	0.529384	1.08269	0.00216581	0.0139291	3.12613	4.96557	7.15341	6.02451	9.46056	3.59702	3.19209	11.6977	8.40068	9.227	11.809	15.126	12.4113	32.281	8.05813	9.64141
AT2G34490	0.399883	0.197788	0.615585	1.08267	0.000182359	0.00167544	7.81534	18.6209	12.263	23.345	12.2987	13.4888	24.4727	11.6977	23.4019	26.1432	13.1211	32.7731	38.8888	34.2178	20.8168	36.6374
AT1G33590	0.532445	0.00734783	0.099931	1.08072	7.76744e-09	1.6585e-07	132.861	88.1389	85.841	112.96	107.85	113.306	139.388	147.056	164.413	156.859	135.148	195.798	266.429	282.136	236.372	139.801
AT4G05590	0.165601	0.630492	0.904069	1.07976	0.000698322	0.00536159	10.9415	3.72418	8.17533	12.049	9.46056	13.4888	11.7043	6.68438	13.8011	7.68917	5.24845	18.4874	23.9952	16.1405	23.5029	15.4263
AT5G55530	0.197352	0.399768	0.795751	1.07915	4.99679e-07	8.00988e-06	57.8335	19.8623	41.8986	46.6899	38.7883	33.2724	34.049	36.7641	53.4043	53.8242	36.7392	84.8739	86.0518	103.945	83.9388	79.0596
AT3G19700	0.552092	0.0145522	0.15474	1.07776	5.41287e-07	8.62504e-06	104.725	131.588	129.783	74.5533	47.3028	65.6455	127.684	125.332	163.813	189.154	268.983	323.529	256.5	266.641	212.869	312.382
AT3G10815	-0.236843	0.445935	NA	1.07695	0.00163356	0.0109719	0	1.24139	0	0.753064	0	0	1.06403	0	0	0	0	2.52101	4.1371	4.51934	4.02906	1.92828
AT4G34630	0.18997	0.506424	0.856181	1.0765	3.75873e-05	0.000410309	23.446	12.4139	18.3945	15.8143	13.2448	19.7836	15.9605	18.382	21.0017	16.9162	27.5544	45.3781	48.8178	49.0671	31.561	30.8525
AT3G15500	1.17393	6.38315e-09	8.26617e-07	1.07599	2.34635e-08	4.69975e-07	39.0767	33.5176	45.9862	42.9246	65.2778	38.6679	44.6893	115.305	94.8077	89.1944	87.9115	92.4369	87.7066	98.1342	86.6249	80.0237
AT5G26260	-0.15959	0.671129	NA	1.07494	0.00426979	0.0245737	1.56307	3.72418	2.04383	0	0	1.79851	0	3.34219	1.80015	0	2.62423	10.084	11.5839	7.10182	3.35755	5.78485
AT1G32920	-0.0962903	0.570161	0.881916	1.07401	7.43052e-12	2.29937e-10	146.928	203.588	180.879	110.7	180.697	144.78	155.349	160.425	165.613	155.321	182.384	345.378	441.843	439.021	394.848	297.92
AT4G02410	0.233487	0.469437	0.838716	1.07313	0.000318874	0.00273878	9.3784	12.4139	11.2411	7.53064	17.029	6.29478	7.44822	15.0398	12.001	21.5297	9.18479	26.8907	26.4775	31.6354	20.1453	28.9242
AT3G19930	0.267482	0.169991	0.577276	1.07309	1.22576e-09	2.90805e-08	46.892	50.8971	49.052	51.2083	61.4936	69.2425	68.098	63.5016	59.4048	59.9755	59.0451	119.328	116.666	103.299	94.0115	105.091
AT3G55700	0.384387	0.311415	NA	1.07284	0.00414563	0.024021	1.56307	2.48278	2.04383	3.01225	0.946056	0	0	1.67109	3.00024	7.68917	3.93634	5.04201	4.96452	9.03867	8.72964	8.67727
AT3G20960	0.482428	0.15279	NA	1.07263	0.00227802	0.0145525	0	0	0	0	0.946056	1.79851	0	3.34219	3.60029	0	0	1.68067	4.96452	7.10182	4.70057	0.964141
AT1G68620	-0.593342	0.108442	NA	1.0721	0.00162319	0.01091	12.5045	6.20696	6.1315	1.50613	2.83817	5.39552	3.19209	6.68438	4.20034	3.07567	2.62423	25.2101	13.2387	13.558	27.5319	14.4621
AT1G36280	0.90782	0.00341652	0.0585043	1.07198	0.000270623	0.00237109	10.9415	13.6553	4.08766	21.0858	25.5435	22.4813	13.8324	28.4086	19.8016	23.0675	17.0575	28.5714	25.65	16.7861	26.8604	24.1035
AT1G30757	0.438587	0.23197	0.656744	1.07183	0.00224942	0.0143974	7.81534	3.72418	5.10958	3.01225	6.62239	8.99254	2.12806	16.7109	5.40044	10.7648	6.56056	26.8907	11.5839	9.03867	16.1163	14.4621
AT5G14200	0.525265	0.0488152	0.322411	1.07143	1.95071e-05	0.000228729	28.1352	32.2762	35.7671	36.9001	22.7053	32.3731	29.7929	53.475	39.6032	52.2863	56.4208	88.2353	75.2953	113.629	42.3052	52.0636
AT3G14990	0.398274	0.000571493	0.015237	1.07129	5.85613e-23	4.96191e-21	384.514	463.039	456.797	405.901	358.555	457.72	455.405	583.212	565.246	541.317	627.19	1000.84	867.137	841.888	972.347	965.106
AT5G13420	0.0743273	0.703349	0.924771	1.06973	1.48628e-09	3.48736e-08	60.9596	62.0696	69.4903	72.2941	61.4936	62.9478	78.7383	65.1727	64.8053	84.5809	61.6693	147.899	147.281	109.11	126.916	174.51
AT3G59660	0.684261	0.00397957	0.0655106	1.0693	1.38227e-06	2.03547e-05	25.0091	22.3451	30.6575	42.9246	50.141	40.4664	38.3051	43.4484	43.8036	47.6728	47.2361	70.5882	44.6807	50.3583	69.8371	64.5975
AT3G62260	0.522933	0.10066	0.458815	1.06865	0.00035328	0.00299335	9.3784	16.1381	9.19725	14.3082	6.62239	13.4888	15.9605	26.7375	19.8016	7.68917	20.9938	19.3277	34.7517	27.116	23.5029	39.5298
AT1G79450	-0.265114	0.460386	NA	1.06832	0.00401775	0.0234007	1.56307	0	3.06575	0.753064	0.946056	1.79851	1.06403	0	0.600049	0	2.62423	10.9244	2.48226	1.29124	11.4157	6.74899
AT3G11020	0.407208	0.245812	0.672436	1.06831	0.00121668	0.00858335	6.25227	6.20696	7.15341	3.76532	7.56845	9.89179	10.6403	18.382	7.20058	9.227	9.18479	17.6471	13.2387	23.8879	12.7587	20.247
AT3G26590	0.320582	0.360512	0.771658	1.06633	0.0011742	0.00831837	4.6892	3.72418	11.2411	3.76532	9.46056	9.89179	5.32016	11.6977	7.80063	7.68917	13.1211	24.3697	14.0662	16.7861	16.1163	18.3187
AT5G14000	0.0742651	0.838176	NA	1.06619	0.00403841	0.0234986	0	1.24139	1.02192	1.50613	3.78422	0.899254	1.06403	1.67109	1.80015	0	1.31211	4.20168	4.1371	5.16496	5.37208	4.82071
AT2G39410	-0.325517	0.368491	NA	1.06593	0.00428295	0.0246362	1.56307	3.72418	0	0.753064	0.946056	0	1.06403	0	1.2001	0	1.31211	5.04201	8.27421	3.87372	6.0436	5.78485
AT1G53540	0.040308	0.891333	NA	1.06581	0.00104921	0.00757364	0	0	0	0	0	0.899254	0	0	0	1.53783	0	2.52101	2.48226	2.58248	2.68604	3.85657
AT2G39220	0.224559	0.555469	NA	1.06564	0.00418632	0.0242301	3.12613	1.24139	2.04383	2.25919	2.83817	4.49627	3.19209	1.67109	4.80039	3.07567	2.62423	11.7647	6.61937	3.87372	10.7442	5.78485
AT1G05000	0.474526	0.205871	NA	1.06562	0.00446628	0.0255257	3.12613	0	0	5.27145	4.73028	4.49627	0	3.34219	4.20034	3.07567	2.62423	15.126	1.65484	5.81058	6.0436	3.85657
AT1G23120	-0.0411188	0.901653	0.978472	1.06545	0.000434569	0.00357431	9.3784	12.4139	8.17533	5.27145	10.4066	9.89179	14.8964	13.3688	10.2008	7.68917	7.87268	23.5294	18.2033	23.8879	24.8459	28.9242
AT4G34710	0.228697	0.298353	0.723872	1.06494	1.75369e-07	3.07682e-06	78.1534	52.1385	55.1835	60.9982	63.3857	53.056	47.8814	73.5281	79.8065	67.6647	69.542	113.445	182.86	154.949	135.645	83.8803
AT4G17230	0.540259	0.00937103	0.116368	1.0646	3.0671e-08	6.06376e-07	40.6397	44.6901	39.8547	39.9124	47.3028	53.9552	48.9454	70.1859	60.0049	75.3539	49.8603	78.9916	86.8792	84.5762	109.456	98.3424
AT3G49210	0.402206	0.287957	NA	1.06374	0.00356678	0.0211608	3.12613	2.48278	2.04383	6.02451	1.89211	6.29478	9.57628	5.01328	4.20034	1.53783	9.18479	10.084	5.79195	7.10182	10.7442	12.5338
AT4G24200	0.658419	0.0677755	NA	1.06184	0.00202801	0.0131858	4.6892	6.20696	3.06575	4.51838	6.62239	7.19403	9.57628	8.35547	10.8009	4.6135	14.4332	14.2857	18.2033	16.7861	9.40115	8.67727
AT5G52390	0.192451	0.532428	NA	1.06166	0.00141117	0.0096885	0	0	0	0	0	0	1.06403	0	1.2001	1.53783	0	4.20168	3.30968	1.29124	6.0436	0.964141
AT5G23820	0.451433	0.0119682	0.138096	1.06073	2.74544e-10	7.10553e-09	110.978	96.8286	119.564	118.984	92.7135	88.1269	102.147	143.714	169.814	173.775	120.714	214.286	262.292	289.238	236.372	174.51
AT5G10580	0.0938843	0.75781	NA	1.0607	0.00127427	0.00893171	0	0	0	0	0	1.79851	0	0	0.600049	1.53783	0	11.7647	1.65484	1.93686	0.671511	2.89242
AT5G23360	0.586702	0.120456	NA	1.06054	0.00443538	0.0253939	0	1.24139	1.02192	3.76532	2.83817	4.49627	5.32016	6.68438	3.60029	3.07567	1.31211	5.04201	8.27421	4.51934	7.38662	2.89242
AT1G08930	0.594808	8.15458e-07	6.29117e-05	1.0599	9.84628e-21	6.76006e-19	326.681	299.176	338.254	360.717	403.02	348.011	402.204	431.142	530.443	465.964	528.781	582.353	726.475	727.613	722.545	645.011
AT3G25640	0.272055	0.4752	NA	1.0598	0.00464682	0.026325	4.6892	0	4.08766	1.50613	0.946056	1.79851	0	8.35547	2.40019	4.6135	3.93634	16.8067	8.27421	10.9755	3.35755	6.74899
AT4G23320	0.279117	0.364601	NA	1.05878	0.00138863	0.00957688	0	0	0	0	0	0	0	0	1.80015	1.53783	0	4.20168	1.65484	1.29124	5.37208	2.89242
AT3G13050	0.818876	0.0202465	0.191211	1.05844	0.00168347	0.011247	9.3784	2.48278	3.06575	9.78983	5.67633	9.89179	7.44822	6.68438	14.4012	13.8405	9.18479	13.4454	10.7565	12.9124	16.1163	15.4263
AT4G23885	0.296134	0.373984	0.778751	1.05827	0.000638828	0.00496913	9.3784	9.93114	8.17533	18.8266	5.67633	17.0858	11.7043	18.382	13.2011	12.3027	6.56056	30.2521	23.1678	18.0773	19.4738	25.0677
AT1G12200	0.117137	0.659982	0.914136	1.05702	1.37739e-05	0.000165132	21.8829	22.3451	32.7013	21.0858	25.5435	14.3881	19.1526	26.7375	22.8019	23.0675	44.6118	60.5042	53.7823	47.7759	52.3778	78.0955
AT5G63970	0.444001	0.217424	0.639271	1.05663	0.0020209	0.0131636	7.81534	4.96557	6.1315	3.76532	8.5145	2.69776	5.32016	16.7109	8.40068	10.7648	6.56056	18.4874	11.5839	8.39305	24.8459	20.247
AT3G19710	0.499258	0.0235872	0.209241	1.05561	4.88491e-07	7.8591e-06	112.541	151.45	153.287	85.8493	53.9252	73.7388	137.26	145.385	181.215	202.994	287.353	382.353	284.633	304.732	232.343	328.772
AT5G55180	0.583691	0.0372576	0.273116	1.05479	5.7585e-05	0.000599199	20.3199	14.8967	20.4383	28.6164	12.2987	22.4813	37.2411	33.4219	31.2025	23.0675	34.1149	57.1428	47.163	41.9653	33.5755	37.6015
AT1G66480	0.71181	0.0603871	NA	1.05397	0.00456514	0.0259587	0	0	3.06575	3.76532	5.67633	2.69776	5.32016	8.35547	5.40044	1.53783	3.93634	5.04201	4.96452	5.16496	8.05813	9.64141
AT3G27660	0.184956	0.603005	0.894952	1.05384	0.00149389	0.0101812	3.12613	9.93114	6.1315	4.51838	8.5145	3.59702	4.25613	6.68438	6.00049	7.68917	13.1211	18.4874	18.2033	17.4317	14.7732	13.498
AT4G26200	0.103416	0.748971	NA	1.05214	0.00236835	0.0150101	0	1.24139	0	0	0	0	0	1.67109	0.600049	1.53783	0	2.52101	5.79195	3.2281	2.01453	3.85657
AT1G65845	-0.188651	0.394189	0.791946	1.05199	2.48653e-07	4.23722e-06	64.0857	78.2077	103.214	91.1207	108.796	78.2351	62.7778	86.8969	78.0063	52.2863	69.542	167.227	211.82	213.054	194.067	110.876
AT3G15640	0.969862	8.69414e-06	0.000498418	1.05194	3.42501e-07	5.69998e-06	35.9505	36.0004	30.6575	70.788	60.5476	72.8396	58.5217	53.475	76.2062	70.7404	83.9752	73.1092	68.6759	91.0324	88.6394	55.9202
AT1G56510	0.460458	0.121112	0.499781	1.05192	0.000149599	0.00141026	17.1937	16.1381	16.3507	8.2837	18.9211	12.5896	12.7684	16.7109	27.6022	23.0675	28.8665	31.0924	28.9597	32.281	59.7644	38.5657
AT3G19240	0.0468367	0.844105	0.962864	1.05159	1.08443e-06	1.63062e-05	39.0767	36.0004	33.7232	35.394	35.0041	30.5746	40.4332	35.093	32.4026	52.2863	34.1149	94.1176	64.5388	81.9937	58.4214	97.3783
AT4G15690	0.590609	0.0708626	0.387152	1.05031	0.000653503	0.00506851	12.5045	9.93114	7.15341	6.02451	8.5145	12.5896	10.6403	18.382	24.0019	12.3027	9.18479	20.1681	33.9243	21.3054	24.1744	19.2828
AT1G65450	0.827757	0.0264368	NA	1.05024	0.00485379	0.0272732	1.56307	1.24139	0	0	0.946056	0.899254	1.06403	8.35547	5.40044	1.53783	2.62423	5.88235	4.1371	4.51934	8.05813	2.89242
AT3G06030	0.646665	0.0885019	NA	1.04904	0.0047784	0.0269631	0	1.24139	3.06575	2.25919	7.56845	0.899254	7.44822	5.01328	3.00024	4.6135	9.18479	9.24369	4.96452	7.74744	6.71511	8.67727
AT3G09260	0.258336	0.135579	0.526772	1.04826	1.12442e-10	3.07016e-09	153.181	197.381	206.427	210.105	191.103	134.888	188.334	254.006	251.42	229.137	167.95	458.823	389.715	398.347	304.866	441.577
AT4G24340	0.511589	0.152501	NA	1.04788	0.00413769	0.0239815	0	0	1.02192	0.753064	1.89211	0.899254	0	1.67109	4.80039	0	1.31211	5.04201	4.1371	4.51934	3.35755	3.85657
AT1G26410	0.145068	0.622189	NA	1.04741	0.0011036	0.00789417	0	0	0	0	0	0	0	0	0	0	2.62423	7.56302	0.827421	2.58248	2.01453	2.89242
AT1G09070	-0.188775	0.212272	0.632715	1.04667	1.95799e-13	7.18333e-12	434.533	556.144	495.629	391.593	456.945	431.642	394.756	354.272	438.636	439.82	498.603	1099.16	1213.83	1242.17	833.345	844.588
AT3G20250	0.343291	0.0983728	0.453122	1.04569	4.05999e-08	7.83097e-07	51.5812	49.6557	40.8766	45.9369	49.1949	57.5522	43.6253	58.4883	70.8057	55.362	55.1087	108.403	91.0163	80.0568	120.872	107.02
AT5G02940	0.951824	0.000312608	0.00936791	1.04553	3.30399e-05	0.000365717	34.3875	22.3451	33.7232	48.1961	41.6265	26.0784	21.2806	85.2258	84.0068	49.2107	39.3634	72.2689	57.092	63.2707	91.997	60.7409
AT2G14580	0.625112	0.0983454	NA	1.04476	0.00515806	0.0287408	0	0	2.04383	1.50613	6.62239	4.49627	8.51225	1.67109	3.00024	7.68917	3.93634	8.40336	3.30968	8.39305	4.02906	5.78485
AT4G26050	0.682327	0.0613272	NA	1.04409	0.00465885	0.0263721	0	0	1.02192	0.753064	1.89211	2.69776	0	0	4.20034	1.53783	6.56056	8.40336	5.79195	3.2281	4.02906	1.92828
AT3G08970	0.29233	0.353163	NA	1.04356	0.00191487	0.0125727	0	0	0	0	0.946056	0	0	0	1.2001	3.07567	0	6.72269	1.65484	4.51934	1.34302	1.92828
AT2G03240	0.618474	0.0277958	0.230312	1.04273	7.30317e-05	0.00074433	9.3784	18.6209	20.4383	19.5797	22.7053	20.6828	29.7929	33.4219	28.8023	30.7567	20.9938	27.7311	40.5436	38.0916	53.0493	32.7808
AT5G55470	0.640217	0.0913603	NA	1.04266	0.00544671	0.0300667	1.56307	2.48278	1.02192	3.01225	1.89211	3.59702	0	1.67109	3.00024	9.227	7.87268	5.88235	3.30968	3.87372	10.0727	14.4621
AT2G29340	0.306359	0.137632	0.528777	1.0417	6.74741e-08	1.25497e-06	107.852	74.4835	82.7752	70.788	107.85	107.011	96.8269	83.5547	136.211	76.8917	139.084	236.975	177.895	185.293	196.753	149.442
AT1G49750	0.751149	0.00126488	0.0283115	1.04152	2.28342e-06	3.21184e-05	54.7073	43.4487	41.8986	40.6654	50.141	46.7612	63.8419	85.2258	54.6044	72.2782	125.963	110.924	87.7066	96.8429	85.9534	132.087
AT5G52830	0.289951	0.440751	NA	1.0406	0.00532167	0.0294756	1.56307	1.24139	0	5.27145	2.83817	2.69776	6.38419	3.34219	3.60029	0	1.31211	4.20168	4.1371	6.4562	7.38662	4.82071
AT3G60580	0.309103	0.416471	NA	1.04046	0.00479611	0.0270341	1.56307	2.48278	3.06575	5.27145	7.56845	1.79851	3.19209	3.34219	4.80039	6.15134	2.62423	8.40336	14.0662	10.3299	4.70057	5.78485
AT2G41260	0.177756	0.617475	NA	1.03992	0.00456441	0.0259587	0	2.48278	0	1.50613	0.946056	0.899254	1.06403	0	1.2001	6.15134	0	2.52101	5.79195	1.29124	6.71511	10.6056
AT2G34940	0	1	NA	1.03915	0.00108038	0.00776708	0	0	0	0	0	0	2.12806	0	0	0	0	2.52101	0	3.87372	6.0436	3.85657
AT2G45210	-0.468801	0.168929	0.576098	1.03719	0.000713765	0.00545466	3.12613	14.8967	15.3287	8.2837	7.56845	4.49627	12.7684	8.35547	6.60054	9.227	6.56056	32.7731	23.1678	32.9266	20.1453	23.1394
AT4G32690	0.247332	0.512898	NA	1.03674	0.00424517	0.024465	4.6892	2.48278	3.06575	6.02451	4.73028	1.79851	3.19209	6.68438	4.80039	1.53783	6.56056	6.72269	11.5839	10.3299	14.1017	6.74899
AT4G22485	0.38544	0.140191	0.532217	1.03479	2.64367e-05	0.000298823	37.5136	47.1729	48.0301	68.5288	57.7094	41.3657	65.9699	30.0797	67.8055	84.5809	60.3572	136.134	98.4631	132.352	68.4941	63.6333
AT1G24070	0.399032	0.294006	NA	1.03466	0.00519918	0.0289398	3.12613	1.24139	3.06575	5.27145	0.946056	5.39552	10.6403	8.35547	4.20034	1.53783	6.56056	15.9664	4.1371	6.4562	8.72964	11.5697
AT1G16800	0.673082	0.0759455	NA	1.03364	0.00527947	0.0293103	1.56307	3.72418	0	11.296	2.83817	6.29478	7.44822	13.3688	5.40044	1.53783	3.93634	3.36134	8.27421	7.10182	11.4157	10.6056
AT1G79610	0.538459	0.101866	0.460989	1.03356	0.000888567	0.00656722	12.5045	9.93114	9.19725	13.5551	17.029	12.5896	14.8964	20.0531	10.8009	30.7567	13.1211	40.3361	20.6855	13.558	26.8604	29.8884
AT4G23810	0.557931	0.00929488	0.115719	1.0333	2.41247e-07	4.12418e-06	53.1443	54.6213	36.789	59.492	42.5725	39.5672	63.8419	43.4484	76.2062	76.8917	91.8479	97.4789	105.082	97.4886	116.843	96.4141
AT3G16440	0.102395	0.762123	NA	1.03214	0.0037133	0.0219134	0	0	1.02192	2.25919	0	0.899254	1.06403	0	1.80015	1.53783	0	6.72269	2.48226	3.2281	0.671511	8.67727
AT1G69890	0.169848	0.285284	0.711456	1.03107	1.62486e-12	5.40404e-11	154.744	105.518	119.564	132.539	142.854	116.903	141.516	132.016	142.212	163.01	132.523	241.176	259.81	228.549	313.595	269.96
AT5G03545	-0.0913066	0.797451	0.953101	1.03044	0.00302271	0.0184249	46.892	178.761	130.805	170.192	601.691	165.463	203.23	132.016	120.61	75.3539	127.275	236.134	500.59	396.41	257.86	248.749
AT1G51800	0.39623	0.260425	NA	1.02985	0.00452171	0.02575	0	1.24139	0	0	2.83817	0	1.06403	0	3.00024	4.6135	0	5.88235	5.79195	4.51934	3.35755	1.92828
AT1G72830	0.438737	0.0555345	0.343631	1.02821	1.15256e-06	1.72122e-05	28.1352	31.0348	40.8766	30.1225	29.3277	42.2649	36.1771	51.8039	54.6044	36.908	44.6118	63.8655	71.1582	62.6251	89.3109	79.0596
AT5G58620	0.200695	0.598135	NA	1.02694	0.00601993	0.0326818	0	2.48278	4.08766	1.50613	2.83817	1.79851	2.12806	3.34219	3.60029	1.53783	5.24845	8.40336	6.61937	12.2668	2.68604	9.64141
AT3G57550	0.065297	0.710757	0.926649	1.02635	2.12759e-10	5.58088e-09	110.978	109.243	106.279	91.8738	101.228	87.2276	98.9549	135.359	103.208	95.3457	127.275	253.781	180.378	205.953	208.84	292.135
AT2G02100	0.376479	0.00510198	0.0780582	1.02595	1.02952e-15	4.72739e-14	829.989	945.941	749.065	1116.79	832.529	1014.36	940.604	1061.14	1104.69	1019.58	1225.51	1721.85	2115.71	1903.93	1500.83	1493.46
AT5G02780	0.661825	0.0497008	NA	1.02504	0.00335895	0.0200897	0	0	0	0	0	0	1.06403	10.0266	0	1.53783	1.31211	3.36134	4.1371	1.29124	6.71511	3.85657
AT4G16370	0.369898	0.142909	0.537681	1.02457	1.16995e-05	0.000142098	25.0091	26.0692	36.789	22.5919	13.2448	26.9776	34.049	51.8039	39.6032	43.0593	27.5544	59.6638	85.2243	62.6251	59.0929	56.8843
AT1G29715	0.0278906	0.922838	NA	1.02381	0.00117798	0.00833957	0	0	0	0.753064	0	0	0	0	0	0	1.31211	4.20168	0	0.64562	7.38662	4.82071
AT3G19550	0.202578	0.525265	NA	1.02368	0.0026602	0.0165503	0	0	0	0.753064	0	0	2.12806	0	0.600049	0	2.62423	5.04201	2.48226	4.51934	2.68604	0.964141
AT4G12870	0.128965	0.730053	NA	1.02358	0.00632493	0.0339919	0	2.48278	2.04383	0	0.946056	1.79851	2.12806	1.67109	3.60029	0	2.62423	5.88235	8.27421	7.10182	4.70057	3.85657
AT5G36710	0.700464	0.0223777	0.203107	1.02336	0.000402416	0.00334464	20.3199	7.44835	9.19725	18.8266	14.1908	11.6903	14.8964	31.7508	19.2016	27.681	13.1211	30.2521	30.6146	33.5722	20.8168	25.0677
AT4G11290	0.257242	0.496202	NA	1.02284	0.00634459	0.0340633	0	2.48278	2.04383	3.01225	2.83817	0.899254	2.12806	0	1.2001	4.6135	6.56056	5.04201	4.1371	7.74744	7.38662	7.71313
AT1G24148	-0.0537162	0.866421	0.969481	1.02282	0.000426913	0.00352219	9.3784	12.4139	15.3287	9.03676	19.8672	8.09328	12.7684	11.6977	9.60078	7.68917	20.9938	31.9328	28.9597	29.6985	25.5174	27.9601
AT1G18390	0.0865816	0.759889	0.943134	1.02095	6.49159e-05	0.000666707	14.0676	17.3795	18.3945	18.8266	20.8132	15.2873	21.2806	16.7109	19.2016	15.3783	20.9938	44.5378	33.0968	39.3828	37.6046	30.8525
AT5G17330	-0.105035	0.757562	0.942693	1.02077	0.00100776	0.00732376	12.5045	9.93114	7.15341	5.27145	7.56845	8.09328	3.19209	10.0266	10.2008	3.07567	10.4969	26.0504	23.9952	19.3686	18.1308	22.1753
AT1G18740	0.024093	0.911508	0.979756	1.02004	1.62858e-07	2.86909e-06	42.2028	34.759	51.0958	47.443	56.7633	38.6679	53.2016	36.7641	40.2033	58.4377	43.2997	92.4369	102.6	98.1342	84.6103	77.1313
AT3G48180	-0.241794	0.524034	NA	1.01901	0.00457923	0.0260111	4.6892	4.96557	3.06575	6.02451	1.89211	7.19403	3.19209	5.01328	1.80015	3.07567	3.93634	10.084	14.8936	13.558	7.38662	9.64141
AT3G18830	0.273206	0.0881999	0.430579	1.019	4.48717e-12	1.42151e-10	112.541	90.6216	118.542	128.774	128.664	113.306	109.595	110.292	138.611	124.565	146.957	241.176	215.957	250.5	222.942	182.223
AT5G11670	0.441794	0.00167786	0.0349651	1.0172	2.35463e-14	9.50397e-13	479.862	441.936	489.498	564.798	613.99	449.627	668.212	568.172	646.252	727.395	646.872	937.815	914.3	796.695	1084.49	1135.76
AT2G40270	0.292569	0.319087	0.736949	1.01596	0.000192341	0.00175808	18.7568	9.93114	25.5479	9.78983	23.6514	19.7836	21.2806	23.3953	23.4019	29.2188	19.6817	47.0588	33.0968	33.5722	57.0784	34.7091
AT4G30290	-0.218358	0.47452	NA	1.01465	0.00253803	0.0159061	0	0	1.02192	0	0	0	2.12806	0	0	0	0	0.840336	4.1371	3.2281	4.02906	4.82071
AT2G29990	0.583608	0.0694518	0.38389	1.01434	0.000847863	0.00633213	14.0676	3.72418	18.3945	8.2837	8.5145	12.5896	11.7043	26.7375	21.6018	16.9162	18.3696	46.2185	17.3758	21.9511	30.218	28.9242
AT5G42010	0.452301	0.221107	NA	1.01413	0.00644248	0.0344848	0	0	2.04383	3.76532	0.946056	0.899254	1.06403	3.34219	2.40019	0	5.24845	5.88235	6.61937	3.87372	5.37208	2.89242
AT1G17830	0.095475	0.787812	NA	1.01395	0.0056849	0.031164	1.56307	1.24139	0	0	0.946056	0.899254	2.12806	1.67109	1.2001	0	2.62423	5.88235	0.827421	6.4562	4.02906	5.78485
AT3G49350	0.358191	0.219872	0.641011	1.01305	0.000161807	0.00151067	9.3784	14.8967	16.3507	21.8388	15.1369	12.5896	17.0245	15.0398	22.2018	19.9918	17.0575	30.2521	31.442	31.6354	31.561	31.8167
AT3G28450	0.0859152	0.770774	0.946051	1.01284	0.000169038	0.00156722	21.8829	16.1381	14.3068	15.0613	15.1369	21.5821	21.2806	11.6977	28.2023	16.9162	11.809	31.9328	44.6807	34.8635	33.5755	46.2788
AT3G11660	-0.0383039	0.869782	0.970409	1.01256	1.62994e-06	2.36269e-05	42.2028	40.9659	39.8547	28.6164	40.6804	38.6679	28.7288	35.093	34.2028	35.3702	56.4208	99.1596	103.428	87.1586	62.4505	80.9879
AT4G34180	0.175278	0.194143	0.611342	1.0114	3.25189e-16	1.56032e-14	171.937	177.519	191.098	176.217	172.182	183.448	173.437	218.913	201.016	167.624	233.556	372.269	389.715	382.207	393.505	310.454
AT1G36180	-0.069634	0.847288	NA	1.01102	0.00257539	0.0161072	7.81534	7.44835	5.10958	4.51838	1.89211	5.39552	6.38419	8.35547	8.40068	4.6135	2.62423	18.4874	14.0662	12.9124	18.1308	15.4263
AT2G35940	0.265293	0.152527	0.551493	1.01081	2.81048e-09	6.34348e-08	57.8335	83.1733	71.5341	69.2819	77.5766	57.5522	57.4577	85.2258	77.4063	73.816	114.154	147.899	131.56	164.633	139.003	159.083
AT1G66725	0.0874631	0.785904	NA	1.01032	0.00334759	0.020033	0	0	1.02192	0	0.946056	0	0	0	0.600049	0	2.62423	4.20168	4.96452	0.64562	5.37208	2.89242
AT4G08480	0.341914	0.309856	0.731531	1.00951	0.00136611	0.00946436	9.3784	7.44835	10.2192	8.2837	11.3527	12.5896	12.7684	5.01328	16.8014	12.3027	14.4332	27.7311	19.8581	12.2668	30.8895	19.2828
AT5G16080	-0.152453	0.649904	NA	1.00921	0.00480691	0.027081	0	1.24139	1.02192	0.753064	0	0.899254	0	0	0.600049	0	1.31211	5.88235	4.96452	3.2281	2.68604	2.89242
AT2G06002	0.354054	0.262197	0.689045	1.00876	0.000625311	0.00488773	6.25227	18.6209	14.3068	7.53064	14.1908	6.29478	15.9605	30.0797	13.8011	13.8405	19.6817	37.8151	32.2694	29.6985	33.5755	19.2828
AT2G45280	0.256678	0.496184	NA	1.00675	0.00730693	0.0382302	0	2.48278	2.04383	2.25919	4.73028	0.899254	1.06403	3.34219	5.40044	1.53783	0	3.36134	9.92905	6.4562	6.0436	6.74899
AT4G18440	0.654974	0.0253674	0.21787	1.00612	0.000263969	0.00232424	25.0091	6.20696	16.3507	23.345	23.6514	13.4888	22.3447	20.0531	32.4026	33.8323	20.9938	38.6554	34.7517	36.1547	43.6482	23.1394
AT2G37760	-0.315857	0.308455	0.731354	1.00606	0.000260948	0.00230143	15.6307	13.6553	16.3507	8.2837	9.46056	9.89179	6.38419	15.0398	15.0012	9.227	5.24845	31.0924	29.7871	38.7372	30.218	32.7808
AT1G27030	-0.0948177	0.785477	0.950227	1.00525	0.00175675	0.0116636	10.9415	14.8967	3.06575	5.27145	5.67633	2.69776	7.44822	8.35547	5.40044	7.68917	14.4332	21.8487	18.2033	22.5967	18.1308	25.0677
AT5G13180	0.0328494	0.862236	0.968321	1.00519	4.34784e-09	9.55093e-08	78.1534	63.311	68.4684	57.2328	70.9542	50.3582	68.098	71.857	73.806	59.9755	78.7268	184.034	134.042	134.289	130.273	137.872
AT4G39675	-0.12283	0.624665	0.901507	1.00486	7.09794e-06	8.97307e-05	32.8244	26.0692	28.6137	25.6042	31.2198	30.5746	29.7929	25.0664	27.0022	18.454	34.1149	57.9832	82.7421	54.232	59.0929	53.0278
AT1G53920	0.319157	0.373092	NA	1.00456	0.00623004	0.0336004	0	2.48278	0	1.50613	0.946056	0.899254	0	3.34219	1.80015	3.07567	1.31211	5.04201	1.65484	4.51934	1.34302	13.498
AT1G80120	0.34212	0.319566	0.737261	1.00387	0.00184131	0.0121382	4.6892	6.20696	11.2411	10.5429	13.2448	12.5896	7.44822	20.0531	7.80063	9.227	10.4969	19.3277	13.2387	19.3686	28.2034	14.4621
AT1G18480	0.220679	0.415613	0.80705	1.00371	5.49567e-05	0.000574088	28.1352	14.8967	25.5479	22.5919	15.1369	21.5821	24.4727	18.382	30.0024	24.6053	34.1149	39.4958	67.8485	51.6496	47.0057	39.5298
AT3G07800	0.139705	0.47083	0.839212	1.00304	1.48349e-08	3.03696e-07	64.0857	74.4835	69.4903	63.2573	73.7923	61.1493	65.9699	68.5148	76.2062	72.2782	91.8479	142.857	152.245	112.983	126.244	190.9
AT4G12120	0.262292	0.465784	0.837588	1.00301	0.00311421	0.0188852	6.25227	6.20696	6.1315	9.03676	7.56845	7.19403	6.38419	10.0266	9.60078	3.07567	10.4969	21.8487	5.79195	14.2036	16.1163	22.1753
AT1G62840	0.00019449	0.999574	NA	1.00261	0.00318087	0.0191982	1.56307	8.68975	6.1315	3.76532	7.56845	5.39552	7.44822	6.68438	6.60054	4.6135	5.24845	15.9664	11.5839	17.4317	12.7587	12.5338
AT4G13890	0.0443074	0.874289	NA	1.00231	0.00123535	0.00869386	0	0	0	0	0	0	0	0	0	0	1.31211	5.88235	0.827421	3.2281	2.68604	0.964141
AT5G29000	0.506577	0.0781877	0.406027	1.00182	0.000180547	0.00166094	18.7568	12.4139	14.3068	15.8143	25.5435	20.6828	30.8569	25.0664	27.0022	16.9162	22.3059	33.6134	28.9597	29.0529	43.6482	33.745
AT5G09876	0.00618672	0.983246	NA	1.00081	0.00205872	0.0133327	0	0	0	0.753064	0.946056	0	0	0	0.600049	0	0	1.68067	4.1371	1.93686	2.68604	2.89242
AT4G11190	0.765538	0.0433773	NA	1.00066	0.00780469	0.0403797	4.6892	1.24139	0	2.25919	0.946056	0.899254	3.19209	5.01328	7.20058	12.3027	1.31211	13.4454	5.79195	3.87372	2.68604	13.498
AT2G05940	-0.296355	0.434479	NA	1.00028	0.00543286	0.0299981	9.3784	4.96557	2.04383	1.50613	2.83817	1.79851	4.25613	3.34219	1.2001	9.227	2.62423	16.8067	11.5839	12.9124	10.0727	10.6056
AT1G11330	0.492499	0.0716101	0.389229	0.999662	9.64118e-05	0.000953932	23.446	26.0692	26.5698	21.0858	31.2198	16.1866	35.113	46.7906	33.0027	53.8242	23.618	55.4622	43.8533	40.0284	66.4796	75.203
AT4G12030	0.585852	0.105852	NA	0.999611	0.00396638	0.0231901	6.25227	4.96557	6.1315	3.76532	3.78422	0.899254	5.32016	1.67109	10.8009	16.9162	13.1211	24.3697	9.92905	13.558	12.7587	13.498
AT1G48210	1.00404	1.4101e-07	1.32805e-05	0.99895	3.54537e-08	6.92597e-07	67.2119	60.8282	64.3807	97.1452	72.8463	73.7388	98.9549	128.674	118.81	127.64	169.263	136.134	104.255	118.148	152.433	161.976
AT3G24900	0.0312477	0.924519	NA	0.998663	0.00437462	0.0250824	1.56307	0	0	0	0	0	3.19209	0	1.2001	1.53783	0	3.36134	1.65484	7.74744	2.68604	3.85657
AT4G27585	0.510582	0.0920607	0.438505	0.99654	0.000427445	0.00352386	14.0676	12.4139	11.2411	15.0613	17.9751	17.9851	27.6648	26.7375	16.2013	15.3783	23.618	21.8487	33.0968	27.116	23.5029	39.5298
AT1G22280	0.468744	0.0220387	0.201565	0.995907	2.15474e-07	3.70733e-06	87.5318	80.6905	67.4465	87.3554	81.3608	84.5299	92.5707	127.003	71.4058	126.102	131.211	142.857	150.591	130.415	175.936	217.896
AT1G64065	-0.312682	0.330933	0.746635	0.995905	0.000601534	0.00473264	25.0091	7.44835	13.2849	9.03676	17.9751	9.89179	11.7043	15.0398	10.8009	6.15134	13.1211	21.8487	40.5436	37.4459	30.218	30.8525
AT3G06300	0.0934708	0.691038	0.922316	0.995873	3.78424e-06	5.09786e-05	45.3289	43.4487	39.8547	50.4553	40.6804	52.1567	46.8174	31.7508	29.4024	73.816	56.4208	109.244	86.8792	86.513	78.5667	89.6652
AT4G16960	0.392631	0.29228	NA	0.995737	0.00534345	0.0295655	4.6892	2.48278	5.10958	0.753064	10.4066	7.19403	4.25613	8.35547	7.80063	6.15134	5.24845	10.9244	15.721	7.74744	14.7732	9.64141
AT4G39070	0.284901	0.23564	0.660048	0.995717	5.65834e-06	7.2913e-05	26.5721	28.552	29.6356	31.6287	39.7343	47.6605	44.6893	41.7773	27.0022	36.908	43.2997	52.1008	58.7469	64.562	69.8371	55.9202
AT3G21690	0.459843	0.0165183	0.168839	0.995631	2.72462e-08	5.42181e-07	85.9687	63.311	90.9505	82.0839	87.0371	72.8396	109.595	125.332	95.4077	118.413	119.402	193.277	145.626	126.541	169.221	199.577
AT4G00955	-0.0937473	0.801913	NA	0.994772	0.00816544	0.0418705	1.56307	0	4.08766	0.753064	1.89211	0.899254	5.32016	0	2.40019	3.07567	1.31211	5.88235	6.61937	13.558	6.71511	1.92828
AT5G46780	0.157722	0.580464	0.88669	0.994692	0.000128152	0.0012309	15.6307	16.1381	19.4164	9.03676	11.3527	13.4888	11.7043	11.6977	22.2018	24.6053	18.3696	34.4538	33.9243	41.3197	41.6337	31.8167
AT5G17160	0.409229	0.207572	0.627214	0.99399	0.00100151	0.00728596	4.6892	11.1725	10.2192	12.8021	9.46056	11.6903	12.7684	11.6977	14.4012	12.3027	14.4332	17.6471	26.4775	21.3054	16.7878	24.1035
AT5G65600	0.628702	0.0712698	NA	0.992164	0.00566141	0.0310433	0	1.24139	0	0	0	0	0	5.01328	1.80015	0	5.24845	5.88235	4.1371	6.4562	2.01453	0.964141
AT2G28630	0.0830705	0.675579	0.91771	0.991614	1.41633e-07	2.51802e-06	262.595	256.968	335.188	276.374	279.086	246.396	301.121	355.943	217.818	236.826	414.628	388.235	680.967	526.826	750.077	610.302
AT2G38380	0.090885	0.811762	NA	0.990958	0.00816042	0.0418547	6.25227	1.24139	4.08766	2.25919	1.89211	0	0	5.01328	2.40019	1.53783	9.18479	10.9244	9.10163	14.8493	2.68604	14.4621
AT1G58280	0.561615	0.129082	NA	0.990804	0.00515804	0.0287408	1.56307	2.48278	4.08766	14.3082	15.1369	10.791	11.7043	3.34219	7.20058	12.3027	3.93634	6.72269	12.4113	14.2036	10.7442	4.82071
AT5G28830	-0.0736084	0.785539	0.950227	0.990737	4.03085e-05	0.0004349	26.5721	17.3795	20.4383	20.3327	16.0829	19.7836	17.0245	13.3688	20.4017	29.2188	17.0575	41.1765	46.3356	48.4215	44.3197	42.4222
AT5G18490	0.524184	0.0617325	0.361619	0.990636	0.000147561	0.00139412	14.0676	18.6209	16.3507	21.8388	18.9211	12.5896	19.1526	16.7109	25.202	19.9918	39.3634	32.7731	35.5791	40.0284	38.2761	33.745
AT3G51980	0.420652	0.137624	0.528777	0.990265	0.000155824	0.00146249	17.1937	13.6553	16.3507	28.6164	17.029	22.4813	21.2806	20.0531	29.4024	21.5297	15.7454	36.1344	30.6146	38.0916	30.8895	38.5657
AT5G45250	0.368232	0.0792987	0.409014	0.989678	2.42808e-07	4.14755e-06	42.2028	37.2418	35.7671	52.7145	50.141	47.6605	56.3937	43.4484	45.6037	58.4377	57.733	82.3529	84.3969	71.0182	73.1947	87.7369
AT4G23310	0.20473	0.488882	NA	0.989108	0.00209279	0.0135246	0	0	0	0	0	0	0	0	1.2001	0	1.31211	2.52101	0.827421	1.29124	5.37208	3.85657
AT1G13480	0.160648	0.581549	NA	0.988493	0.00193909	0.0127082	0	0	0	0	0	0	0	0	0	0	2.62423	1.68067	3.30968	2.58248	2.68604	2.89242
AT1G05490	-0.226914	0.544763	NA	0.986119	0.00861958	0.043737	3.12613	2.48278	0	1.50613	0.946056	4.49627	7.44822	3.34219	0.600049	0	1.31211	8.40336	4.1371	5.16496	7.38662	6.74899
AT2G25880	0.967027	0.0104243	NA	0.986037	0.00776045	0.04017	0	0	3.06575	6.02451	1.89211	5.39552	4.25613	5.01328	7.20058	7.68917	5.24845	4.20168	6.61937	7.74744	7.38662	4.82071
AT2G36380	0.5719	0.0667264	0.375407	0.984951	0.000787151	0.00594106	12.5045	7.44835	15.3287	10.5429	20.8132	21.5821	17.0245	23.3953	14.4012	15.3783	30.1786	19.3277	32.2694	22.5967	30.8895	33.745
AT2G20150	0	1	NA	0.984492	0.000974403	0.00711298	0	0	0	0	0	0	0	0	0	0	0	5.88235	0.827421	1.93686	2.01453	1.92828
AT5G18170	0.460806	0.00200027	0.0396647	0.98419	3.88523e-12	1.24374e-10	559.578	475.453	498.695	616.006	647.102	647.463	512.863	825.52	810.066	641.277	573.393	923.529	1039.24	1027.18	1317.5	863.871
AT3G16430	0.469756	0.124571	0.504186	0.983599	0.000601965	0.00473413	14.0676	14.8967	15.3287	10.5429	11.3527	6.29478	19.1526	20.0531	16.8014	27.681	27.5544	31.9328	24.8226	28.4073	28.2034	53.0278
AT5G43060	0.502015	0.0301445	0.242391	0.983402	5.6234e-06	7.25065e-05	54.7073	34.759	42.9205	48.9491	35.0041	43.1642	48.9454	68.5148	82.8067	52.2863	49.8603	100	91.0163	103.299	106.099	55.9202
AT5G06330	0.134477	0.650845	NA	0.983081	0.00243966	0.0153612	0	0	0	0.753064	0	0	0	1.67109	0.600049	0	0	3.36134	2.48226	1.29124	4.02906	1.92828
AT2G06040	0.440965	0.227906	NA	0.982509	0.00483003	0.0271826	4.6892	4.96557	4.08766	7.53064	4.73028	17.0858	7.44822	11.6977	10.8009	6.15134	2.62423	12.605	13.2387	9.68429	11.4157	18.3187
AT4G09570	0.427684	0.182113	0.594556	0.981969	0.00106709	0.00768971	10.9415	11.1725	11.2411	12.049	17.9751	13.4888	11.7043	6.68438	18.0015	15.3783	24.9301	35.2941	18.2033	30.3441	27.5319	16.3904
AT4G36150	0.461017	0.160875	0.564644	0.980105	0.00149772	0.0102007	3.12613	14.8967	10.2192	6.77757	9.46056	12.5896	5.32016	13.3688	10.2008	18.454	20.9938	26.8907	23.1678	21.3054	16.7878	25.0677
AT4G29030	0.556827	0.00428898	0.0693504	0.980024	9.25972e-08	1.69711e-06	89.0948	90.6216	90.9505	103.923	105.958	101.616	91.5067	138.701	124.21	153.783	135.148	215.966	216.784	229.195	118.186	148.478
AT3G11860	0.39264	0.293813	NA	0.979699	0.00622641	0.0335893	4.6892	2.48278	3.06575	6.77757	10.4066	3.59702	6.38419	5.01328	4.20034	9.227	6.56056	12.605	13.2387	11.6212	6.0436	6.74899
AT5G05410	0.253487	0.474701	0.840811	0.979356	0.00331313	0.0198546	4.6892	6.20696	8.17533	9.03676	8.5145	13.4888	18.0885	8.35547	7.20058	12.3027	9.18479	16.8067	23.9952	7.74744	14.1017	22.1753
AT3G51890	0.235659	0.29699	0.722715	0.978232	2.53972e-06	3.53969e-05	54.7073	43.4487	36.789	39.9124	29.3277	51.2575	24.4727	46.7906	62.4051	58.4377	41.9876	88.2353	104.255	88.4499	102.07	73.2748
AT5G51830	-0.00220975	0.993424	0.998361	0.977925	4.84091e-05	0.000512206	15.6307	26.0692	22.4822	19.5797	16.0829	17.0858	20.2166	26.7375	21.6018	23.0675	17.0575	51.2605	38.0614	47.7759	39.6191	51.0995
AT4G22770	0.298017	0.428429	NA	0.976078	0.00683258	0.0362008	3.12613	2.48278	4.08766	6.02451	6.62239	6.29478	8.51225	10.0266	2.40019	3.07567	7.87268	6.72269	9.92905	8.39305	7.38662	18.3187
AT5G66910	0.257841	0.40189	0.796748	0.975771	0.000632506	0.00492893	20.3199	9.93114	15.3287	11.296	20.8132	13.4888	17.0245	21.7242	17.4014	16.9162	20.9938	36.1344	16.5484	30.3441	45.6627	36.6374
AT4G25030	0.428945	0.0559988	0.34529	0.975665	2.91544e-06	4.02394e-05	34.3875	44.6901	50.0739	38.4062	62.4397	51.2575	65.9699	53.475	74.406	41.5215	68.2299	110.084	91.8437	94.2605	85.9534	71.3465
AT3G55470	0.0552203	0.796307	0.952469	0.975574	4.10257e-07	6.69198e-06	46.892	48.4143	37.8109	52.7145	42.5725	37.7687	31.9209	46.7906	49.204	49.2107	38.0513	89.9159	74.4679	97.4886	90.6539	96.4141
AT2G04515	0.122842	0.687487	NA	0.974742	0.00294342	0.0180235	0	0	0	0	1.89211	0.899254	0	3.34219	0	0	0	8.40336	3.30968	6.4562	0.671511	0
AT1G61120	0.0571372	0.837775	NA	0.974687	0.00166344	0.0111424	0	0	0	0	0	0	0	1.67109	0	0	0	1.68067	1.65484	1.93686	4.02906	2.89242
AT1G51860	0.0547968	0.844101	NA	0.974164	0.00160797	0.0108222	0	0	0	0	0	0	0	1.67109	0	0	0	4.20168	1.65484	1.29124	4.70057	0.964141
AT4G39364	-0.451795	0.186137	0.599705	0.974025	0.00173478	0.0115321	12.5045	11.1725	14.3068	9.78983	2.83817	11.6903	13.8324	5.01328	5.40044	13.8405	10.4969	19.3277	43.0259	26.4704	20.8168	29.8884
AT2G36880	0.168131	0.485706	0.846559	0.972798	1.15868e-05	0.000141046	45.3289	28.552	41.8986	41.4185	51.087	47.6605	40.4332	38.4352	58.2047	41.5215	32.8028	87.3949	87.7066	103.299	59.7644	61.7051
AT4G20320	0.334451	0.374931	NA	0.972723	0.00752098	0.0391201	6.25227	2.48278	4.08766	3.01225	5.67633	2.69776	3.19209	3.34219	6.00049	6.15134	10.4969	21.8487	6.61937	5.16496	9.40115	15.4263
AT5G25180	0.0524291	0.85048	NA	0.972381	0.00157075	0.0106034	0	0	0	0	0	0	0	1.67109	0	0	0	3.36134	3.30968	2.58248	0	4.82071
AT2G25790	0.619941	0.0701782	0.385104	0.972275	0.00273501	0.0169171	4.6892	7.44835	7.15341	9.03676	9.46056	14.3881	22.3447	13.3688	12.601	7.68917	17.0575	11.7647	21.5129	13.558	20.1453	17.3545
AT1G31130	0.143398	0.373777	0.77856	0.972168	3.99706e-11	1.15021e-09	106.289	104.277	111.389	82.0839	94.6056	113.306	113.851	86.8969	127.81	129.178	128.587	217.647	191.134	222.093	216.226	230.43
AT1G10470	0.302725	0.224643	0.6463	0.97205	2.34895e-05	0.000270522	45.3289	26.0692	23.5041	9.03676	12.2987	23.3806	12.7684	38.4352	43.2035	32.2945	39.3634	64.7059	62.884	61.3339	53.0493	75.203
AT3G17609	-0.273198	0.468733	NA	0.971926	0.00971356	0.0481327	1.56307	2.48278	3.06575	3.01225	0.946056	0.899254	1.06403	1.67109	2.40019	0	1.31211	5.88235	5.79195	3.87372	8.05813	11.5697
AT3G52550	0.380432	0.30535	NA	0.971523	0.00622576	0.0335893	3.12613	7.44835	3.06575	7.53064	1.89211	4.49627	2.12806	1.67109	7.20058	9.227	10.4969	10.9244	14.8936	15.4949	8.72964	9.64141
AT1G59720	0.736453	0.0245824	0.214395	0.970963	0.00175765	0.0116652	7.81534	11.1725	4.08766	14.3082	15.1369	11.6903	19.1526	15.0398	13.2011	21.5297	14.4332	15.126	14.8936	22.5967	22.8314	16.3904
AT1G80510	0.422269	0.203844	0.623089	0.970779	0.00183746	0.0121165	7.81534	4.96557	13.2849	11.296	8.5145	11.6903	15.9605	15.0398	9.60078	16.9162	15.7454	18.4874	18.2033	19.3686	16.7878	33.745
AT5G16170	0.157243	0.675256	NA	0.97036	0.00994794	0.0490324	3.12613	2.48278	1.02192	3.76532	1.89211	0	0	1.67109	4.20034	1.53783	3.93634	9.24369	0.827421	8.39305	13.4302	4.82071
AT3G55130	0.586997	0.0576779	0.350759	0.969657	0.000858217	0.00639158	12.5045	9.93114	14.3068	12.8021	15.1369	14.3881	9.57628	8.35547	25.202	23.0675	23.618	33.6134	27.3049	27.7616	33.5755	15.4263
AT5G37770	-0.749514	0.00799196	0.105378	0.969043	0.00011826	0.00114464	23.446	39.7246	42.9205	16.5674	28.3817	26.9776	30.8569	28.4086	23.4019	13.8405	10.4969	94.9579	86.8792	74.8919	72.5231	40.4939
AT1G10417	0.443835	0.206638	NA	0.968456	0.00737138	0.0384826	0	0	0	1.50613	3.78422	1.79851	1.06403	0	1.2001	4.6135	1.31211	3.36134	3.30968	1.93686	3.35755	4.82071
AT5G49900	0.343343	0.347866	NA	0.967147	0.00534196	0.029565	6.25227	4.96557	4.08766	5.27145	3.78422	8.99254	3.19209	5.01328	9.60078	6.15134	7.87268	10.9244	9.10163	10.3299	18.8023	14.4621
AT3G60450	0.31408	0.171997	0.578725	0.965541	5.04823e-06	6.60476e-05	32.8244	38.4832	38.8328	45.1838	35.0041	27.8769	35.113	30.0797	63.0051	38.4458	48.5482	83.1932	77.7775	76.1831	78.5667	63.6333
AT4G37290	-0.21832	0.460745	NA	0.964982	0.00338581	0.0202277	0	0	1.02192	0	0	0.899254	0	0	0	0	0	2.52101	3.30968	3.2281	3.35755	1.92828
AT1G13990	0.27265	0.186009	0.599705	0.964961	5.38148e-07	8.58143e-06	96.9102	88.1389	69.4903	91.1207	99.3359	89.0261	74.4822	110.292	131.411	99.9592	68.2299	233.613	160.52	162.051	173.921	127.267
AT5G04860	0.355457	0.320472	NA	0.964756	0.0042345	0.0244242	9.3784	3.72418	4.08766	6.77757	5.67633	10.791	9.57628	15.0398	7.20058	4.6135	7.87268	16.8067	14.8936	14.8493	12.7587	9.64141
AT3G17110	-0.610926	0.101485	NA	0.964715	0.010448	0.0509327	1.56307	2.48278	4.08766	2.25919	0.946056	0.899254	0	0	1.80015	0	0	5.88235	8.27421	10.9755	4.70057	5.78485
AT3G62590	0.199977	0.599794	NA	0.964488	0.00954121	0.0474549	3.12613	2.48278	2.04383	2.25919	3.78422	3.59702	0	3.34219	3.00024	3.07567	5.24845	7.56302	8.27421	4.51934	11.4157	5.78485
AT4G24000	-0.234033	0.441077	NA	0.964067	0.00401484	0.0233987	1.56307	0	0	0.753064	0	0.899254	0	0	0	0	0	3.36134	4.96452	0.64562	3.35755	3.85657
AT3G59760	0.455105	0.0585353	0.353307	0.962811	1.47768e-05	0.000176364	28.1352	31.0348	24.526	18.0735	29.3277	28.7761	22.3447	40.1063	41.4034	39.9837	36.7392	61.3445	62.884	54.8777	63.7935	42.4222
AT2G03120	0.376351	0.0645679	0.369571	0.961111	3.61473e-07	5.97381e-06	65.6488	67.0352	49.052	73.0472	68.116	86.3284	78.7383	78.5414	72.6059	90.7322	81.351	147.899	92.6711	101.362	114.828	157.155
AT3G28890	0.00579088	0.982984	NA	0.960751	0.00137076	0.00948731	0	0	0	0	0	0	0	0	0.600049	0	0	1.68067	0	1.29124	10.0727	1.92828
AT1G67360	0.141637	0.624656	0.901507	0.960536	0.000286158	0.00249288	20.3199	19.8623	13.2849	19.5797	17.9751	12.5896	15.9605	30.0797	14.4012	19.9918	19.6817	50.4201	37.2339	29.6985	33.5755	35.6732
AT5G04950	-0.195921	0.602142	NA	0.960176	0.0069981	0.0368038	9.3784	4.96557	4.08766	1.50613	0.946056	3.59702	4.25613	3.34219	3.60029	3.07567	9.18479	17.6471	17.3758	14.8493	6.0436	12.5338
AT2G47730	0.405924	0.00374296	0.0623283	0.95941	4.86488e-13	1.71411e-11	429.843	540.006	441.468	551.243	566.687	432.541	503.287	487.959	730.259	633.588	659.993	930.252	1089.71	952.935	823.272	872.548
AT4G17720	0.116505	0.638261	0.906962	0.95927	2.25774e-05	0.00026072	32.8244	38.4832	26.5698	36.9001	31.2198	25.1791	40.4332	33.4219	48.0039	32.2945	23.618	61.3445	57.092	58.1058	74.5377	83.8803
AT1G31820	0.102135	0.777886	NA	0.959167	0.00479731	0.0270341	3.12613	7.44835	8.17533	5.27145	4.73028	3.59702	6.38419	6.68438	6.60054	3.07567	13.1211	21.0084	10.7565	19.3686	11.4157	13.498
AT5G52910	-0.85273	0.0104047	0.125758	0.959138	0.00104656	0.00755962	18.7568	11.1725	17.3726	7.53064	11.3527	8.09328	10.6403	6.68438	7.80063	6.15134	6.56056	36.9748	23.9952	20.0142	46.3342	34.7091
AT1G64660	-0.260461	0.0563656	0.346995	0.959012	2.24906e-15	9.94243e-14	143.802	152.691	178.835	186.007	164.614	179.851	163.861	140.372	135.611	135.329	119.402	310.924	317.73	331.848	322.997	286.35
AT3G48660	0.730111	0.0529271	NA	0.958331	0.0107013	0.0519999	1.56307	1.24139	1.02192	0.753064	5.67633	0	3.19209	3.34219	3.00024	6.15134	9.18479	3.36134	9.10163	10.9755	2.68604	4.82071
AT1G26762	-0.224883	0.43667	NA	0.958051	0.0030263	0.0184281	1.56307	0	0	0	0	0	0	0	0	0	0	5.04201	2.48226	3.87372	1.34302	1.92828
AT2G31390	0.232793	0.438205	0.822108	0.957781	0.000556164	0.00441951	18.7568	13.6553	15.3287	18.8266	16.0829	10.791	15.9605	26.7375	21.0017	21.5297	9.18479	43.6975	24.8226	42.6109	28.2034	29.8884
AT5G62740	0.0359611	0.834792	0.960862	0.956764	2.38373e-09	5.44941e-08	160.996	170.071	159.419	176.217	185.427	159.168	193.654	106.95	185.415	167.624	206.002	359.664	365.72	360.256	248.459	296.956
AT1G77145	-0.0484516	0.882948	0.973052	0.955596	0.00141163	0.00968855	6.25227	8.68975	14.3068	12.049	11.3527	13.4888	13.8324	11.6977	6.60054	13.8405	10.4969	22.6891	23.1678	22.5967	17.4593	26.996
AT5G60040	0.29234	0.415081	0.806966	0.955046	0.00481455	0.0271098	4.6892	6.20696	7.15341	6.02451	10.4066	10.791	4.25613	8.35547	7.20058	15.3783	5.24845	21.8487	9.10163	14.8493	11.4157	19.2828
AT2G27150	0.473597	0.126301	0.506882	0.954616	0.00108426	0.00778447	20.3199	13.6553	14.3068	21.8388	25.5435	23.3806	11.7043	18.382	21.6018	19.9918	38.0513	32.7731	19.8581	25.1792	47.6773	53.0278
AT1G08940	-0.344046	0.307488	0.731115	0.954118	0.00169314	0.011294	17.1937	3.72418	13.2849	7.53064	10.4066	7.19403	5.32016	11.6977	6.00049	6.15134	10.4969	24.3697	19.8581	25.1792	24.1744	25.0677
AT3G54960	0.218837	0.455565	0.831238	0.953822	0.000387411	0.00323063	17.1937	18.6209	11.2411	12.049	16.0829	11.6903	11.7043	16.7109	15.6013	30.7567	14.4332	32.7731	28.9597	31.6354	32.904	36.6374
AT3G47800	0.29708	0.143591	0.53843	0.953777	7.36673e-07	1.13862e-05	190.694	142.76	216.646	192.031	110.689	197.836	179.821	245.651	163.813	233.751	283.416	268.067	388.888	367.358	484.159	345.163
AT1G70880	0.606056	0.0717753	NA	0.953701	0.00635967	0.0341271	0	0	0	0.753064	0	0	1.06403	6.68438	2.40019	0	0	4.20168	3.30968	2.58248	3.35755	1.92828
AT1G25500	0.565179	0.135934	NA	0.953616	0.0098779	0.0487435	0	3.72418	5.10958	1.50613	0	1.79851	2.12806	5.01328	9.60078	4.6135	5.24845	6.72269	5.79195	10.3299	14.1017	6.74899
AT2G46510	0.279412	0.378757	0.783314	0.953107	0.00125145	0.00878981	6.25227	12.4139	17.3726	18.8266	17.029	8.09328	13.8324	20.0531	19.8016	13.8405	10.4969	23.5294	30.6146	34.8635	30.8895	17.3545
AT4G24160	0.572975	0.0979188	0.45273	0.952577	0.00368532	0.0217733	4.6892	7.44835	7.15341	9.78983	4.73028	3.59702	11.7043	16.7109	10.8009	7.68917	13.1211	13.4454	12.4113	17.4317	17.4593	18.3187
AT3G26220	0.0941898	0.629655	0.903542	0.952185	9.62552e-08	1.75512e-06	56.2704	88.1389	66.4245	48.1961	61.4936	56.653	38.3051	81.8836	75.6061	69.2025	77.4146	162.185	144.799	158.822	127.587	108.948
AT4G30450	-0.279033	0.428337	0.814505	0.952067	0.00334921	0.0200371	6.25227	14.8967	8.17533	6.77757	8.5145	5.39552	3.19209	11.6977	4.20034	4.6135	11.809	31.0924	19.0307	23.8879	13.4302	20.247
AT5G45110	0.60103	0.00556978	0.0826858	0.951731	2.29811e-06	3.23037e-05	26.5721	38.4832	35.7671	34.6409	34.058	30.5746	39.3692	46.7906	54.0044	53.8242	60.3572	77.3109	64.5388	64.562	62.4505	79.0596
AT4G30270	-0.0386396	0.786415	0.950301	0.951522	2.65756e-12	8.62373e-11	1523.99	2069.4	2016.24	1841.24	2382.17	1785.92	2374.92	1702.84	1855.95	1657.78	2075.76	3380.67	4386.98	3842.08	3028.51	3818
AT2G17660	0.187395	0.562612	NA	0.951378	0.00571824	0.0313146	1.56307	0	0	0	0	0	0	0	0.600049	1.53783	2.62423	2.52101	7.44679	1.29124	2.68604	2.89242
AT1G02230	0.0232881	0.931961	NA	0.950818	0.00179327	0.0118692	0	0	0	0	0	0	0	0	0.600049	0	0	2.52101	2.48226	2.58248	0.671511	3.85657
AT2G37110	0.138612	0.353903	0.766196	0.950807	1.05443e-11	3.22091e-10	240.712	284.279	253.435	255.289	281.925	233.806	251.111	272.388	280.223	233.751	362.143	501.68	574.23	467.429	421.709	600.66
AT5G15650	0.0712475	0.672215	0.917277	0.950581	6.96584e-10	1.70763e-08	120.356	119.174	95.0382	127.268	123.933	118.702	127.684	121.99	102.008	115.338	133.835	253.781	245.744	215.637	165.863	218.86
AT3G09350	0.501225	0.129914	0.51373	0.949378	0.00238966	0.0151182	7.81534	8.68975	13.2849	8.2837	6.62239	17.0858	9.57628	18.382	9.60078	26.1432	15.7454	23.5294	23.9952	16.7861	18.8023	34.7091
AT5G45480	0.513053	0.0711214	0.387851	0.948821	0.000331155	0.0028272	12.5045	13.6553	17.3726	20.3327	26.4896	22.4813	22.3447	28.4086	25.202	16.9162	20.9938	35.2941	40.5436	30.3441	29.5465	24.1035
AT1G10990	0.500831	0.12685	0.507832	0.948789	0.00200169	0.0130584	7.81534	7.44835	8.17533	15.0613	14.1908	15.2873	12.7684	13.3688	13.2011	12.3027	13.1211	18.4874	24.8226	18.0773	18.1308	12.5338
AT1G12320	-0.164923	0.563044	0.879557	0.948159	0.000208071	0.00188731	20.3199	14.8967	24.526	15.0613	19.8672	12.5896	26.6008	20.0531	13.8011	18.454	20.9938	38.6554	35.5791	37.4459	51.0348	44.3505
AT4G39361	0.363776	0.275314	NA	0.945693	0.00678749	0.0360245	0	0	0	1.50613	0.946056	0	2.12806	1.67109	3.00024	0	0	1.68067	4.1371	5.81058	1.34302	2.89242
AT2G45570	0.255879	0.457746	NA	0.945503	0.00838535	0.042738	1.56307	0	0	0.753064	0.946056	1.79851	0	3.34219	0.600049	0	2.62423	5.88235	1.65484	1.93686	2.68604	6.74899
ATMG00830	0.22536	0.527022	NA	0.945016	0.00992676	0.0489506	0	2.48278	0	0.753064	0	0.899254	2.12806	0	2.40019	1.53783	2.62423	5.04201	4.1371	7.10182	4.02906	0.964141
AT4G27657	0.242181	0.513634	NA	0.943536	0.0114136	0.0545931	0	1.24139	1.02192	3.01225	3.78422	4.49627	1.06403	0	3.60029	3.07567	0	4.20168	4.96452	3.2281	5.37208	5.78485
AT1G25370	0.161817	0.669565	NA	0.94296	0.00992142	0.0489356	3.12613	6.20696	2.04383	4.51838	7.56845	1.79851	3.19209	3.34219	3.00024	9.227	5.24845	12.605	5.79195	16.1405	10.0727	5.78485
AT2G37240	0.525363	0.0522846	0.333188	0.942649	0.000181865	0.00167162	23.446	16.1381	16.3507	21.8388	32.1659	26.9776	20.2166	33.4219	33.0027	26.1432	19.6817	38.6554	39.7162	47.1302	32.904	34.7091
AT1G09480	0.63039	0.0452632	0.308649	0.942511	0.00150573	0.0102455	10.9415	12.4139	9.19725	9.03676	16.0829	11.6903	17.0245	18.382	13.2011	30.7567	18.3696	29.4118	25.65	16.1405	24.8459	26.0318
AT4G24690	0.237151	0.0429047	0.296982	0.94251	1.30043e-17	7.02958e-16	626.79	523.868	596.799	587.39	574.256	535.056	683.108	640.029	793.264	701.252	611.444	1008.4	1175.76	1136.29	1151.64	1191.68
AT1G51850	0.0874355	0.786671	NA	0.942447	0.00634875	0.034077	1.56307	0	0	0	0	0	1.06403	1.67109	0.600049	0	1.31211	5.04201	2.48226	3.2281	4.02906	0.964141
AT1G18382	-0.240794	0.479872	NA	0.942255	0.00909124	0.0456529	0	1.24139	1.02192	0	3.78422	0.899254	1.06403	1.67109	0	0	0	4.20168	4.1371	5.81058	2.68604	2.89242
AT1G28390	0.304308	0.33206	0.747671	0.941887	0.00126618	0.00888157	9.3784	17.3795	12.263	23.345	16.0829	11.6903	11.7043	15.0398	9.60078	24.6053	24.9301	32.7731	23.9952	24.5335	34.9186	27.9601
AT4G17250	0.231076	0.483842	0.845001	0.941751	0.0020757	0.0134223	9.3784	4.96557	13.2849	14.3082	14.1908	8.99254	8.51225	6.68438	9.60078	15.3783	17.0575	22.6891	23.9952	19.3686	20.8168	18.3187
AT4G35720	0	1	NA	0.941432	0.00132941	0.00924308	0	0	0	0	0	0	0	0	0	0	0	5.04201	1.65484	0.64562	0.671511	4.82071
AT2G02800	0.720496	0.000291988	0.00884133	0.939913	4.48972e-07	7.27348e-06	46.892	40.9659	47.0081	52.7145	51.087	36.8694	60.6498	85.2258	71.4058	79.9674	76.1025	82.3529	106.737	86.513	92.6685	81.952
AT2G30490	-0.04418	0.774005	0.946849	0.939603	5.7686e-11	1.64448e-09	296.983	264.417	243.216	240.227	210.024	227.511	262.816	247.322	252.02	276.81	262.423	479.832	541.133	526.18	391.491	680.684
AT2G35930	0.265147	0.481356	NA	0.938324	0.0126005	0.0591309	4.6892	1.24139	1.02192	0	0.946056	0.899254	0	0	4.20034	3.07567	5.24845	3.36134	5.79195	7.74744	10.7442	3.85657
AT5G12880	0.205911	0.587338	NA	0.937781	0.0123266	0.0581269	4.6892	0	2.04383	0.753064	1.89211	0.899254	2.12806	5.01328	2.40019	3.07567	2.62423	6.72269	7.44679	7.74744	4.70057	4.82071
AT1G74875	0.863667	0.0206752	NA	0.937718	0.00977696	0.0483557	3.12613	3.72418	1.02192	4.51838	3.78422	10.791	8.51225	10.0266	6.60054	6.15134	11.809	10.9244	3.30968	7.74744	8.72964	13.498
AT4G14020	-0.213014	0.427327	0.814505	0.937365	0.00011438	0.00111011	31.2613	23.5865	37.8109	19.5797	35.0041	29.6754	25.5368	45.1195	23.4019	24.6053	15.7454	57.1428	85.2243	68.4357	54.3924	50.1354
AT3G20510	0.112992	0.561894	0.879244	0.936329	1.66744e-07	2.93513e-06	98.4732	72.0008	62.3369	83.5901	78.5226	78.2351	48.9454	91.9102	85.807	63.0512	91.8479	175.63	157.21	155.594	126.244	141.729
AT1G05680	0.286964	0.37604	NA	0.936302	0.00627211	0.0337505	0	0	1.02192	0	0	0	0	0	2.40019	3.07567	0	5.88235	0	4.51934	2.68604	4.82071
AT5G42440	-0.28162	0.401617	0.796677	0.9361	0.0022074	0.0141496	6.25227	13.6553	15.3287	6.77757	11.3527	14.3881	4.25613	8.35547	10.2008	9.227	9.18479	34.4538	16.5484	27.7616	28.875	20.247
AT1G67856	0.08459	0.796655	NA	0.936056	0.00734915	0.0383947	1.56307	0	0	0	0	0	2.12806	1.67109	0.600049	1.53783	0	3.36134	4.96452	2.58248	3.35755	1.92828
AT4G01720	-0.0100502	0.977805	0.996111	0.934245	0.00563403	0.0309567	4.6892	9.93114	5.10958	5.27145	6.62239	14.3881	4.25613	8.35547	4.80039	3.07567	11.809	13.4454	14.8936	14.8493	17.4593	16.3904
AT5G58700	0.0588735	0.87698	NA	0.93423	0.0107753	0.0521948	1.56307	3.72418	4.08766	2.25919	6.62239	11.6903	3.19209	3.34219	5.40044	0	5.24845	10.084	7.44679	10.3299	10.7442	7.71313
AT5G67450	0.106796	0.70376	NA	0.934098	0.00256075	0.0160343	0	0	0	0	0	0	0	0	1.2001	0	0	0.840336	2.48226	3.87372	2.01453	2.89242
AT4G00330	0.584238	0.0131636	0.146088	0.93388	2.50148e-05	0.000285166	31.2613	39.7246	52.1177	45.1838	47.3028	38.6679	56.3937	85.2258	53.4043	66.1269	64.2935	91.5966	63.7114	60.0426	112.814	97.3783
AT4G23880	0.386353	0.228793	0.652335	0.933781	0.00184882	0.0121802	10.9415	16.1381	6.1315	13.5551	13.2448	6.29478	14.8964	15.0398	16.2013	15.3783	15.7454	17.6471	30.6146	26.4704	17.4593	27.9601
AT3G09200	0.322406	0.0146987	0.156069	0.931962	1.38883e-13	5.18432e-12	1334.86	1330.77	1299.88	1365.3	1413.41	1392.94	1320.46	1547.43	1608.13	1565.51	1943.24	2470.59	2952.24	2864.61	1828.52	2711.17
AT3G08870	-0.0313672	0.926604	NA	0.931927	0.00941307	0.046916	0	0	2.04383	0.753064	0.946056	0.899254	0	0	0.600049	3.07567	0	3.36134	1.65484	5.81058	3.35755	4.82071
AT3G46440	0.821271	0.0088449	0.112335	0.931621	0.00177487	0.0117583	6.25227	7.44835	13.2849	15.8143	13.2448	19.7836	18.0885	26.7375	20.4017	10.7648	22.3059	29.4118	20.6855	21.3054	20.1453	16.3904
AT5G58390	0.044937	0.899277	0.977403	0.931339	0.00493356	0.0276486	7.81534	7.44835	6.1315	15.8143	9.46056	9.89179	17.0245	10.0266	4.80039	7.68917	10.4969	27.7311	14.0662	19.3686	14.1017	8.67727
AT2G35980	0.391761	0.21707	NA	0.930948	0.00479134	0.0270147	1.56307	0	0	0	0	0	0	16.7109	0	0	1.31211	12.605	8.27421	8.39305	10.0727	8.67727
AT1G53035	0.410607	0.238861	0.665599	0.93094	0.00461492	0.026172	3.12613	7.44835	8.17533	8.2837	14.1908	14.3881	9.57628	13.3688	8.40068	7.68917	13.1211	18.4874	20.6855	18.0773	8.72964	13.498
AT4G26070	0.0389279	0.896632	0.977203	0.930294	0.000738087	0.0056164	20.3199	21.1037	15.3287	20.3327	14.1908	22.4813	10.6403	21.7242	22.8019	12.3027	19.6817	53.7815	27.3049	36.8003	50.3633	26.0318
AT2G31560	0.0877253	0.765793	0.945071	0.929814	0.00051855	0.00416383	7.81534	21.1037	16.3507	18.8266	16.0829	17.9851	11.7043	15.0398	16.2013	18.454	18.3696	30.2521	39.7162	32.281	26.8604	32.7808
AT3G09960	-0.372888	0.254664	NA	0.929629	0.00871787	0.0441308	1.56307	0	2.04383	0	0	0	0	0	0.600049	0	0	5.88235	2.48226	2.58248	2.68604	6.74899
AT2G16720	-0.409108	0.261094	NA	0.929276	0.013038	0.0607038	3.12613	4.96557	0	0	0.946056	1.79851	1.06403	1.67109	1.80015	0	0	18.4874	2.48226	3.2281	4.02906	9.64141
AT1G26560	-0.151087	0.689676	NA	0.928459	0.00962795	0.0477745	4.6892	3.72418	4.08766	6.02451	3.78422	5.39552	4.25613	1.67109	3.00024	1.53783	7.87268	10.9244	12.4113	10.9755	10.7442	5.78485
AT1G76790	-0.0370507	0.876944	0.972207	0.928266	1.96013e-05	0.000229707	26.5721	45.9315	44.9643	58.739	46.3567	23.3806	38.3051	38.4352	39.0032	46.135	32.8028	80.6722	75.2953	72.3094	89.3109	80.9879
AT2G39650	-0.325255	0.394346	NA	0.927577	0.0127762	0.0597192	3.12613	3.72418	3.06575	2.25919	3.78422	0.899254	2.12806	6.68438	1.2001	1.53783	0	8.40336	9.10163	7.10182	11.4157	4.82071
AT3G16980	0.473534	0.212777	NA	0.927114	0.0126851	0.0594366	3.12613	1.24139	1.02192	5.27145	2.83817	3.59702	4.25613	0	3.60029	6.15134	6.56056	4.20168	5.79195	7.74744	6.0436	7.71313
AT5G02290	0.134918	0.430474	0.816125	0.926952	2.65801e-09	6.03124e-08	100.036	73.2422	84.819	94.886	101.228	95.3209	112.787	98.5945	106.809	98.4214	70.8541	154.622	172.104	152.366	188.694	164.868
AT5G13205.TE	0.22191	0.526141	NA	0.926561	0.0104916	0.0511105	1.56307	1.24139	0	0.753064	2.83817	0	0	0	3.00024	1.53783	2.62423	4.20168	9.92905	1.93686	8.72964	0
AT5G12010	-0.065122	0.806532	0.95369	0.926359	0.000111336	0.00108303	21.8829	36.0004	18.3945	22.5919	20.8132	13.4888	24.4727	26.7375	24.602	21.5297	23.618	40.3361	57.092	59.397	52.3778	43.3864
AT3G13610	0.0378575	0.91788	NA	0.925846	0.0131217	0.0609872	3.12613	1.24139	0	2.25919	0	4.49627	2.12806	3.34219	1.2001	0	2.62423	7.56302	3.30968	1.93686	4.02906	11.5697
AT5G62630	0.645642	0.0121949	0.139368	0.925567	0.000136797	0.00130225	39.0767	17.3795	28.6137	33.1348	36.8962	44.0634	26.6008	38.4352	36.603	49.2107	66.9177	64.7059	41.371	51.0039	57.0784	76.1672
AT3G54620	0.577742	0.00267422	0.0486051	0.924756	4.01477e-07	6.56381e-06	150.054	136.553	133.871	145.341	178.805	161.866	191.526	227.269	181.215	239.902	219.123	261.344	224.231	188.521	309.566	403.011
AT1G58889.TE	0.883106	0.0171485	NA	0.923295	0.0128546	0.060033	1.56307	0	0	0.753064	2.83817	0.899254	2.12806	3.34219	5.40044	1.53783	5.24845	5.04201	3.30968	3.87372	4.70057	2.89242
AT1G07130	0.368165	0.168104	0.575042	0.923184	0.00017746	0.00163818	21.8829	27.3106	12.263	21.0858	17.029	22.4813	23.4087	21.7242	27.0022	36.908	23.618	36.1344	40.5436	45.1934	39.6191	43.3864
AT5G65660	0.203567	0.177008	0.587641	0.922653	3.62222e-11	1.05084e-09	167.248	156.415	144.09	120.49	103.12	133.989	158.541	193.847	198.016	163.01	161.39	305.042	326.831	318.936	290.764	255.497
AT1G03740	0.519032	0.0166377	0.169461	0.922234	4.66226e-06	6.15256e-05	48.4551	28.552	41.8986	65.5165	54.8712	43.1642	45.7533	55.1461	56.4046	58.4377	65.6056	67.2269	88.534	66.4988	83.9388	87.7369
AT4G33540	0.530791	0.0204372	0.192356	0.921612	1.57548e-05	0.000187407	43.7659	38.4832	27.5917	42.9246	48.2488	41.3657	45.7533	45.1195	65.4053	53.8242	48.5482	64.7059	59.5743	63.2707	98.7121	74.2389
AT5G01380	0.0848201	0.772919	NA	0.92149	0.00407421	0.0236844	0	0	0	1.50613	0	0	0	0	1.2001	0	0	4.20168	0.827421	1.29124	3.35755	3.85657
AT5G57480	0.0646117	0.843765	NA	0.921388	0.00827678	0.0423295	0	0	1.02192	0	0.946056	0.899254	1.06403	1.67109	1.2001	0	0	4.20168	0.827421	4.51934	3.35755	2.89242
AT3G03780	0.356137	0.151477	0.550082	0.92044	5.94125e-05	0.000615813	29.6983	24.8278	29.6356	30.8756	33.112	21.5821	22.3447	35.093	31.8026	44.5972	40.6755	57.1428	48.8178	51.0039	48.3488	79.0596
AT5G21900	0.367364	0.333735	NA	0.920336	0.0126552	0.0593226	3.12613	1.24139	3.06575	4.51838	1.89211	2.69776	6.38419	10.0266	3.60029	4.6135	1.31211	9.24369	7.44679	7.10182	8.05813	5.78485
AT4G12010	0.54604	0.0642435	0.368555	0.920246	0.000854849	0.00637094	12.5045	19.8623	9.19725	18.0735	15.1369	10.791	13.8324	20.0531	19.8016	23.0675	26.2423	26.0504	36.4065	25.1792	24.8459	33.745
AT5G64572	0.222553	0.314781	0.734136	0.919986	8.3889e-06	0.000104382	82.8426	50.8971	69.4903	92.6268	87.0371	75.5373	87.2506	81.8836	76.2062	84.5809	80.0389	155.462	153.9	178.837	98.7121	81.952
AT1G75750	-0.0631594	0.60468	0.895503	0.919856	2.84386e-15	1.252e-13	3099.56	4260.46	4143.87	4229.21	5174.92	4730.08	4915.82	3714.84	3794.11	4072.18	3116.27	6996.64	8351.98	7667.38	7048.85	6740.31
AT3G57150	0.130898	0.42494	0.812997	0.919471	1.92454e-09	4.45692e-08	206.325	180.002	179.857	233.45	203.402	206.828	227.703	264.033	154.213	224.524	200.753	331.933	379.786	437.73	293.45	381.8
AT4G39960	0.860727	3.5279e-05	0.00161415	0.917549	3.13809e-06	4.30068e-05	35.9505	54.6213	42.9205	60.9982	85.145	65.6455	62.7778	95.2524	70.2057	96.8835	89.2237	83.1932	73.6404	81.3481	95.3545	115.697
AT4G15700	0.874979	0.0177999	NA	0.917251	0.010457	0.050965	6.25227	1.24139	3.06575	8.2837	1.89211	7.19403	4.25613	6.68438	9.60078	16.9162	6.56056	14.2857	9.92905	10.9755	7.38662	6.74899
AT1G66910	0.5077	0.180004	NA	0.917208	0.0126911	0.0594517	1.56307	2.48278	4.08766	3.76532	5.67633	1.79851	2.12806	10.0266	4.80039	1.53783	7.87268	6.72269	6.61937	12.9124	8.72964	5.78485
AT1G64160	-0.203145	0.566608	NA	0.916622	0.0129466	0.0603834	1.56307	3.72418	0	0	0	0.899254	0	0	1.2001	1.53783	1.31211	1.68067	4.1371	3.2281	8.05813	8.67727
AT2G28940	0.624055	0.0406338	0.288051	0.916499	0.0014022	0.0096422	12.5045	13.6553	10.2192	12.049	19.8672	14.3881	13.8324	21.7242	18.6015	19.9918	24.9301	32.7731	20.6855	19.3686	34.9186	22.1753
AT3G46530	0.472747	0.0272646	0.227399	0.915711	4.04214e-06	5.40436e-05	42.2028	42.2073	43.9424	36.1471	35.0041	40.4664	43.6253	71.857	63.6052	55.362	55.1087	86.5546	87.7066	107.818	75.8807	61.7051
AT5G15030	0.165135	0.553301	0.875602	0.91569	0.000302887	0.0026162	20.3199	16.1381	17.3726	18.0735	11.3527	19.7836	17.0245	20.0531	19.2016	23.0675	20.9938	33.6134	39.7162	32.281	34.247	41.4581
AT1G56250	0	1	NA	0.915542	0.00242924	0.0153051	0	0	0	0	0.946056	0	0	0	0	0	0	1.68067	4.1371	0.64562	3.35755	1.92828
AT4G15670	-0.565472	0.0967316	0.449534	0.914791	0.00286493	0.0175984	20.3199	11.1725	10.2192	3.01225	4.73028	5.39552	4.25613	11.6977	6.00049	4.6135	10.4969	20.1681	31.442	17.4317	28.2034	37.6015
AT5G10600	0.554196	0.131163	NA	0.914707	0.00919864	0.0460839	3.12613	2.48278	5.10958	6.77757	9.46056	4.49627	10.6403	10.0266	4.20034	10.7648	7.87268	10.084	10.7565	11.6212	8.72964	9.64141
AT4G23570	0.285887	0.127975	0.510204	0.914673	1.21777e-07	2.18319e-06	70.338	72.0008	64.3807	70.0349	84.199	73.7388	58.5217	83.5547	93.6076	63.0512	95.7842	157.143	131.56	107.818	129.602	144.621
AT3G48020	0.0534855	0.884856	NA	0.914508	0.0144941	0.0660712	0	1.24139	3.06575	0	2.83817	0.899254	0	1.67109	1.80015	1.53783	2.62423	6.72269	5.79195	3.2281	5.37208	4.82071
AT3G07520	0.241817	0.495864	0.851947	0.913874	0.00645864	0.0345539	10.9415	7.44835	5.10958	11.296	8.5145	7.19403	5.32016	13.3688	15.6013	1.53783	6.56056	23.5294	9.92905	16.1405	21.4883	16.3904
AT2G38170	-0.103093	0.575563	0.884563	0.913552	8.01421e-08	1.47899e-06	120.356	150.208	135.915	123.502	130.556	123.198	138.324	115.305	139.211	113.8	132.523	237.815	258.983	244.044	195.41	383.728
AT1G44130	0	1	NA	0.913463	0.00174436	0.0115921	0	0	0	0	0	0	0	0	0	0	0	1.68067	1.65484	3.2281	2.01453	1.92828
AT4G32800	0.143998	0.658756	0.91386	0.913424	0.0024403	0.0153612	12.5045	11.1725	9.19725	14.3082	9.46056	16.1866	13.8324	6.68438	13.2011	12.3027	17.0575	17.6471	24.8226	23.8879	33.5755	15.4263
AT5G52640	-0.0894864	0.79392	0.95154	0.912921	0.00412022	0.0238997	18.7568	11.1725	6.1315	9.03676	7.56845	8.09328	8.51225	3.34219	12.001	21.5297	5.24845	34.4538	25.65	18.723	16.1163	28.9242
AT5G06720	0.00728369	0.9798	NA	0.912481	0.00401522	0.0233987	0	0	0	0	0	0.899254	1.06403	0	0.600049	0	0	1.68067	0.827421	3.87372	1.34302	4.82071
AT2G26740	0.419496	0.0222528	0.202608	0.911963	1.10245e-07	1.9915e-06	115.667	95.5872	95.0382	121.243	101.228	83.6306	91.5067	160.425	136.211	138.405	122.026	192.437	210.992	189.812	251.145	138.836
AT2G01290	0.527179	0.0226659	0.204571	0.911944	2.43025e-05	0.000278384	45.3289	21.1037	44.9643	38.4062	53.9252	47.6605	41.4972	50.1328	51.0041	63.0512	61.6693	62.1848	89.3614	75.5375	57.0784	87.7369
AT2G24640	0.561898	0.126934	NA	0.911708	0.00978073	0.0483557	6.25227	1.24139	4.08766	8.2837	4.73028	8.09328	7.44822	5.01328	9.00073	10.7648	5.24845	15.126	9.92905	10.9755	9.40115	5.78485
AT5G38850	0.746929	0.00808144	0.105884	0.91142	0.00061192	0.0047986	17.1937	14.8967	13.2849	24.8511	14.1908	16.1866	19.1526	25.0664	25.8021	33.8323	28.8665	26.8907	35.5791	28.4073	39.6191	26.0318
AT5G62210	0.451389	0.213199	NA	0.91142	0.00831256	0.042482	3.12613	2.48278	8.17533	13.5551	8.5145	5.39552	10.6403	5.01328	9.60078	7.68917	10.4969	10.084	19.0307	14.2036	8.05813	11.5697
AT3G46650	0.248683	0.497237	NA	0.910889	0.014314	0.0654598	1.56307	0	2.04383	1.50613	0	0	1.06403	3.34219	1.80015	1.53783	2.62423	4.20168	5.79195	2.58248	5.37208	4.82071
AT5G05590	0.632993	0.0424611	0.295374	0.910881	0.00202403	0.0131641	7.81534	18.6209	10.2192	10.5429	13.2448	23.3806	14.8964	28.4086	26.4021	21.5297	10.4969	29.4118	30.6146	25.8248	30.8895	17.3545
AT2G04050	0.298688	0.346931	NA	0.910306	0.00690268	0.0364268	0	0	0	0	0	2.69776	0	1.67109	0.600049	1.53783	1.31211	5.88235	0	3.87372	3.35755	1.92828
AT1G30900	0.533271	0.101392	NA	0.910234	0.00766163	0.0397645	0	0	0	0	0	0	1.06403	1.67109	2.40019	1.53783	1.31211	5.04201	0.827421	3.2281	3.35755	0.964141
AT1G23410	-0.143857	0.680751	0.919416	0.907833	0.00478535	0.0269952	7.81534	9.93114	8.17533	5.27145	10.4066	7.19403	7.44822	13.3688	5.40044	3.07567	10.4969	23.5294	19.8581	21.3054	13.4302	14.4621
AT5G02410	0.435261	0.14356	0.53843	0.907165	0.00111534	0.00796382	25.0091	14.8967	9.19725	20.3327	21.7593	18.8843	20.2166	20.0531	20.4017	16.9162	35.427	42.0168	22.3404	25.1792	35.5901	41.4581
AT2G01890	0.096676	0.736485	NA	0.907131	0.00398778	0.0232711	0	0	0	0	0.946056	0	0	0	1.2001	0	0	5.04201	0.827421	2.58248	2.01453	1.92828
AT4G01010	0.230185	0.499823	0.852801	0.907118	0.00452362	0.02575	14.0676	7.44835	7.15341	11.296	14.1908	4.49627	5.32016	10.0266	10.8009	7.68917	18.3696	19.3277	25.65	16.1405	25.5174	14.4621
AT1G64280	0.373881	0.0442931	0.303748	0.907116	1.21766e-07	2.18319e-06	75.0272	52.1385	67.4465	50.4553	61.4936	50.3582	58.5217	85.2258	82.2067	96.8835	78.7268	116.807	112.529	118.148	155.119	118.589
AT1G69920	0.045339	0.87611	NA	0.906837	0.00456647	0.0259593	0	0	0	0.753064	0.946056	0	0	1.67109	0	0	0	1.68067	2.48226	1.93686	1.34302	4.82071
AT2G32487	-0.107806	0.772114	NA	0.90606	0.0157905	0.070698	3.12613	0	2.04383	3.01225	1.89211	2.69776	3.19209	0	2.40019	0	2.62423	10.084	9.10163	5.16496	2.01453	2.89242
AT1G72950	0.355595	0.309859	NA	0.905922	0.0121917	0.0576433	0	1.24139	0	0	1.89211	0.899254	2.12806	3.34219	0.600049	4.6135	0	3.36134	1.65484	3.2281	3.35755	6.74899
AT3G23010	0.545343	0.113229	NA	0.905867	0.0108908	0.0526228	0	0	1.02192	0	0.946056	0	0	3.34219	2.40019	3.07567	1.31211	4.20168	0	2.58248	6.71511	3.85657
AT5G38710	0.061442	0.869925	NA	0.905655	0.0110075	0.0530787	3.12613	4.96557	4.08766	2.25919	6.62239	5.39552	9.57628	5.01328	4.20034	6.15134	3.93634	13.4454	12.4113	7.74744	8.72964	9.64141
AT1G03730	0.254431	0.282669	0.710153	0.905414	3.44942e-05	0.000380237	39.0767	31.0348	43.9424	34.6409	44.4646	44.9627	37.2411	45.1195	46.2038	44.5972	51.1724	77.3109	110.874	72.955	63.122	53.0278
AT4G01030	0.215106	0.353673	0.765992	0.905369	2.21648e-05	0.00025665	54.7073	37.2418	31.6794	51.9614	32.1659	43.1642	34.049	43.4484	55.2045	47.6728	41.9876	60.5042	101.773	78.7656	83.9388	71.3465
AT3G54810	-0.499572	0.0601869	0.358501	0.905047	0.000105405	0.00103382	37.5136	17.3795	34.7451	22.5919	22.7053	21.5821	34.049	21.7242	19.8016	23.0675	15.7454	47.0588	62.884	48.4215	67.1511	65.5616
AT1G20780	-0.00142939	0.996312	0.999093	0.904554	0.00132898	0.00924308	17.1937	9.93114	15.3287	14.3082	11.3527	12.5896	18.0885	15.0398	13.8011	16.9162	11.809	30.2521	18.2033	34.2178	25.5174	36.6374
AT2G27690	0.459792	0.19454	NA	0.904294	0.0128623	0.0600559	1.56307	0	0	1.50613	0	1.79851	1.06403	3.34219	3.60029	1.53783	0	1.68067	3.30968	5.81058	5.37208	1.92828
AT3G61640	0.572164	0.0186536	0.182604	0.903771	7.22187e-05	0.000736748	37.5136	38.4832	18.3945	40.6654	40.6804	40.4664	32.985	48.4617	40.8033	36.908	69.542	67.2269	58.7469	74.8919	51.7063	54.9561
AT5G08380	0.353664	0.0949294	0.445584	0.903659	3.26865e-06	4.45671e-05	39.0767	42.2073	36.789	43.6777	43.5186	43.1642	62.7778	55.1461	55.8045	49.2107	44.6118	78.9916	74.4679	71.6638	86.6249	71.3465
AT5G61560	0.30694	0.290337	0.716531	0.903552	0.000747181	0.00567347	12.5045	14.8967	19.4164	11.296	11.3527	15.2873	18.0885	30.0797	22.2018	12.3027	18.3696	39.4958	27.3049	32.9266	30.8895	31.8167
AT2G01540	0.349224	0.0636203	0.367629	0.903383	3.22871e-07	5.39433e-06	93.784	156.415	107.301	127.268	174.074	144.78	129.812	135.359	141.011	150.708	195.505	306.723	229.196	222.739	185.337	215.968
AT1G01640	-0.145248	0.685467	0.920847	0.903252	0.00640947	0.0343379	6.25227	3.72418	10.2192	7.53064	9.46056	9.89179	7.44822	5.01328	7.20058	4.6135	6.56056	12.605	19.0307	20.0142	10.7442	14.4621
AT2G36580	0.230477	0.403339	0.797477	0.902684	0.000367518	0.003098	20.3199	23.5865	16.3507	16.5674	31.2198	23.3806	27.6648	20.0531	31.8026	18.454	22.3059	49.5798	39.7162	33.5722	42.9767	36.6374
AT1G07128	0.192147	0.518583	0.860925	0.902501	0.000978082	0.00712786	15.6307	22.3451	9.19725	15.0613	13.2448	14.3881	15.9605	15.0398	19.2016	24.6053	14.4332	25.2101	32.2694	41.9653	29.5465	27.9601
AT1G20620	0.225555	0.0442192	0.303528	0.902491	3.72705e-17	1.96494e-15	7008.79	6091.51	5909.74	7430.48	7107.72	7180.54	6725.74	6689.39	8214.67	6860.28	7985.52	10013.4	13655.8	12711.6	12443.8	11090.5
AT1G29071	0.343811	0.29426	NA	0.902436	0.00896313	0.0450732	0	0	0	0	1.89211	0.899254	1.06403	3.34219	0	0	2.62423	4.20168	2.48226	2.58248	2.68604	1.92828
AT1G16670	0.281232	0.334246	0.749125	0.902311	0.000751443	0.00570178	17.1937	16.1381	12.263	12.8021	14.1908	9.89179	9.57628	21.7242	18.6015	12.3027	23.618	29.4118	29.7871	30.3441	30.8895	30.8525
AT4G29150	0.638367	0.0746255	NA	0.901698	0.0133163	0.061757	0	0	0	3.01225	0.946056	2.69776	2.12806	3.34219	2.40019	1.53783	2.62423	5.04201	1.65484	1.93686	5.37208	1.92828
AT5G43470	0.571918	4.39037e-05	0.00192835	0.900033	5.25496e-12	1.65493e-10	121.919	146.484	119.564	137.058	137.178	150.175	131.94	172.123	190.815	192.229	224.371	253.781	225.058	232.423	251.816	267.067
AT1G07030	0.65948	0.0147395	0.156388	0.89987	0.000381837	0.00318849	12.5045	17.3795	18.3945	29.3695	27.4356	21.5821	26.6008	33.4219	28.8023	26.1432	26.2423	34.4538	39.7162	35.5091	26.1889	34.7091
AT3G55880	0.354773	0.220536	0.642086	0.899658	0.000887211	0.00656191	18.7568	19.8623	21.4602	33.1348	24.5974	26.0784	15.9605	40.1063	19.2016	27.681	27.5544	44.5378	36.4065	24.5335	59.7644	43.3864
AT2G25110	0.250257	0.276407	0.703335	0.899189	1.84146e-05	0.000216513	23.446	42.2073	31.6794	35.394	35.0041	34.1716	38.3051	31.7508	45.6037	33.8323	44.6118	69.7479	52.1275	70.3725	65.808	62.6692
AT1G47395	0.381883	0.283846	0.711036	0.898753	0.00861168	0.0437073	14.0676	9.93114	10.2192	5.27145	0.946056	8.09328	1.06403	11.6977	13.8011	15.3783	24.9301	47.0588	22.3404	16.1405	8.72964	30.8525
AT5G45100	-0.249871	0.33702	0.751675	0.89869	0.000107159	0.0010486	25.0091	34.759	26.5698	27.8634	27.4356	20.6828	24.4727	23.3953	27.0022	23.0675	19.6817	80.6722	48.8178	51.0039	47.6773	54.9561
AT5G01540	0.429094	0.22186	0.643241	0.897419	0.00683081	0.0362004	7.81534	4.96557	6.1315	7.53064	6.62239	7.19403	9.57628	6.68438	9.00073	15.3783	9.18479	11.7647	15.721	11.6212	20.8168	11.5697
AT1G63860	0.446004	0.20118	0.61879	0.897347	0.00668494	0.0355458	6.25227	3.72418	11.2411	14.3082	9.46056	6.29478	9.57628	8.35547	12.601	12.3027	13.1211	14.2857	18.2033	20.6598	23.5029	6.74899
AT3G61800	0.304763	0.382735	0.785064	0.897311	0.00625837	0.0337319	3.12613	11.1725	6.1315	12.8021	13.2448	8.99254	7.44822	6.68438	10.8009	6.15134	14.4332	14.2857	24.8226	15.4949	13.4302	12.5338
AT2G05260	0.581199	0.117216	NA	0.896563	0.012315	0.0580976	3.12613	7.44835	2.04383	6.02451	10.4066	8.09328	2.12806	13.3688	7.20058	7.68917	7.87268	17.6471	3.30968	10.9755	11.4157	13.498
AT3G48580	0.184786	0.62483	NA	0.896348	0.0169177	0.0744336	3.12613	1.24139	1.02192	1.50613	3.78422	2.69776	3.19209	3.34219	3.00024	1.53783	2.62423	3.36134	4.96452	5.81058	11.4157	2.89242
AT2G24260	0.110306	0.734292	0.933639	0.895951	0.00277452	0.0171268	9.3784	13.6553	9.19725	14.3082	10.4066	14.3881	20.2166	8.35547	12.001	9.227	18.3696	27.7311	20.6855	27.7616	15.4447	23.1394
AT1G48000	0.452406	0.211694	NA	0.895836	0.015107	0.068253	1.56307	1.24139	0	0	0	1.79851	1.06403	5.01328	1.2001	3.07567	2.62423	3.36134	6.61937	2.58248	6.0436	1.92828
AT5G27760	0.180525	0.346235	0.759123	0.895353	3.98379e-07	6.52315e-06	78.1534	78.2077	75.6218	73.8002	72.8463	85.4291	94.6988	68.5148	111.609	92.27	73.4783	168.067	129.905	147.847	175.264	118.589
AT3G17690	0.368453	0.23641	NA	0.895068	0.00686276	0.0363028	0	0	0	0	0	0.899254	0	3.34219	0	3.07567	0	1.68067	0.827421	3.2281	4.70057	2.89242
AT2G14620	0.0896836	0.778881	NA	0.894952	0.00887443	0.0447456	1.56307	0	0	0.753064	0	0	0	1.67109	0.600049	0	1.31211	1.68067	4.96452	1.93686	1.34302	5.78485
AT2G32280	0.621967	0.101415	NA	0.893606	0.0163115	0.0724833	1.56307	2.48278	3.06575	0	2.83817	3.59702	4.25613	10.0266	4.20034	7.68917	3.93634	11.7647	5.79195	8.39305	8.05813	2.89242
AT5G64570	0.443666	0.0024541	0.0458099	0.893515	9.95652e-11	2.74312e-09	259.469	214.761	304.531	322.311	334.904	307.545	330.914	335.89	372.03	366.004	359.519	474.79	558.509	606.882	408.278	418.437
AT2G38360	-0.128713	0.620751	0.899977	0.893492	0.000129283	0.00123978	35.9505	23.5865	23.5041	30.8756	27.4356	23.3806	29.7929	23.3953	29.4024	27.681	15.7454	57.9832	62.884	52.2952	38.2761	55.9202
AT3G10690	1.07081	0.000968017	0.022516	0.893479	0.00426419	0.0245481	12.5045	3.72418	7.15341	17.3205	18.9211	9.89179	14.8964	21.7242	24.602	23.0675	13.1211	13.4454	18.2033	22.5967	21.4883	12.5338
AT4G23250	0.367844	0.306172	0.730011	0.893426	0.008927	0.0449656	6.25227	4.96557	7.15341	11.296	8.5145	7.19403	5.32016	13.3688	7.80063	1.53783	15.7454	18.4874	14.8936	11.6212	20.1453	7.71313
AT1G77500	-0.145311	0.689221	0.92182	0.893102	0.00900332	0.045254	10.9415	13.6553	2.04383	6.02451	5.67633	5.39552	7.44822	6.68438	5.40044	13.8405	5.24845	23.5294	8.27421	14.8493	17.4593	29.8884
AT5G59550	0.198011	0.550696	0.875224	0.89294	0.00378069	0.0222506	10.9415	8.68975	10.2192	10.5429	10.4066	11.6903	8.51225	18.382	12.601	1.53783	15.7454	23.5294	21.5129	26.4704	18.1308	15.4263
AT1G30135	0.00768669	0.979774	NA	0.89286	0.00691214	0.0364505	0	0	1.02192	0	0	0	0	0	0.600049	1.53783	0	1.68067	1.65484	3.2281	4.02906	2.89242
AT4G36648	0.271932	0.210959	0.631328	0.892642	1.61864e-05	0.000191953	186.005	214.761	206.427	215.376	271.518	250.892	272.392	300.797	255.021	216.835	229.62	477.311	258.983	216.283	543.924	483.999
AT2G36090	0.441011	0.244705	NA	0.892554	0.017392	0.0760781	0	1.24139	3.06575	5.27145	3.78422	2.69776	2.12806	1.67109	1.2001	7.68917	6.56056	9.24369	6.61937	8.39305	2.68604	3.85657
AT3G12145	0.0387737	0.879287	0.972349	0.892482	0.000166146	0.0015451	40.6397	34.759	59.2711	31.6287	14.1908	32.3731	61.7138	36.7641	46.8038	55.362	48.5482	104.202	80.2598	92.3236	82.5958	85.8086
AT2G10931	0.405168	0.284356	NA	0.891308	0.0148081	0.067187	3.12613	2.48278	2.04383	7.53064	4.73028	5.39552	4.25613	5.01328	5.40044	6.15134	2.62423	7.56302	4.96452	9.68429	5.37208	10.6056
AT1G74950	0.313621	0.119789	0.497163	0.890985	1.45867e-06	2.13765e-05	46.892	52.1385	48.0301	54.2206	51.087	38.6679	52.1375	40.1063	62.4051	75.3539	69.542	89.9159	95.1534	102.654	84.6103	99.3066
AT1G04555	0.291466	0.401523	0.796677	0.890981	0.00610362	0.0330186	6.25227	6.20696	7.15341	13.5551	8.5145	9.89179	6.38419	13.3688	7.80063	7.68917	9.18479	15.126	13.2387	13.558	17.4593	15.4263
AT5G44580	0.18502	0.218363	0.640121	0.890882	1.83214e-10	4.8596e-09	184.442	214.761	165.55	178.476	239.352	191.541	175.565	225.598	189.615	186.078	263.735	356.302	393.025	366.712	329.04	330.701
AT1G16370	0.0431354	0.907412	NA	0.890625	0.0174529	0.0761981	0	1.24139	3.06575	3.01225	0.946056	2.69776	0	3.34219	1.80015	1.53783	1.31211	4.20168	5.79195	10.3299	3.35755	2.89242
AT4G36090	0.419465	0.217842	0.639591	0.890619	0.0053811	0.029743	10.9415	8.68975	4.08766	9.03676	9.46056	11.6903	3.19209	10.0266	12.001	9.227	14.4332	16.8067	16.5484	16.1405	19.4738	14.4621
AT3G09490	-0.0891308	0.814958	NA	0.890403	0.0176096	0.0767191	1.56307	2.48278	4.08766	2.25919	0	3.59702	4.25613	1.67109	3.60029	3.07567	1.31211	10.084	13.2387	4.51934	4.02906	6.74899
AT4G34200	0.256064	0.131431	0.517309	0.88955	2.65697e-08	5.29708e-07	203.199	220.968	222.778	236.462	226.107	213.123	250.047	233.953	240.62	256.818	313.595	410.084	469.975	459.036	257.189	460.86
AT1G67626.TE	0	1	NA	0.888909	0.0020718	0.0134011	0	0	0	0	0	0	0	0	0	0	0	1.68067	1.65484	2.58248	3.35755	0.964141
AT4G34410	0.470759	0.16613	0.572224	0.888085	0.00550549	0.0303581	4.6892	6.20696	9.19725	9.78983	13.2448	13.4888	11.7043	8.35547	11.4009	15.3783	10.4969	11.7647	20.6855	13.558	14.1017	20.247
AT5G67510	0.247907	0.144726	0.539337	0.887544	1.47945e-08	3.0316e-07	81.2795	121.656	87.8848	104.676	113.527	116.004	96.8269	120.319	108.609	99.9592	140.396	204.202	209.337	181.419	166.535	161.012
AT5G46520	0.286204	0.427001	0.814505	0.887074	0.00958127	0.0476411	4.6892	7.44835	8.17533	4.51838	8.5145	8.09328	5.32016	13.3688	14.4012	3.07567	5.24845	14.2857	8.27421	14.2036	25.5174	16.3904
AT5G55150	0.0962459	0.755596	NA	0.887031	0.00768807	0.0398468	0	1.24139	0	0	0	0	0	0	0.600049	1.53783	1.31211	2.52101	3.30968	7.74744	0.671511	0.964141
AT5G54390	0.322869	0.0930313	0.440668	0.887012	6.29699e-07	9.87176e-06	71.9011	70.7594	69.4903	76.0594	87.0371	94.4217	90.4427	113.634	82.8067	86.1187	82.6631	143.697	137.352	170.444	127.587	94.4859
AT1G14680	0.546211	0.149816	NA	0.886876	0.0177364	0.0771297	3.12613	1.24139	1.02192	3.01225	0.946056	2.69776	1.06403	6.68438	3.00024	6.15134	2.62423	6.72269	6.61937	6.4562	4.70057	3.85657
AT3G44260	0.0304756	0.916861	0.981388	0.886567	0.00099846	0.00726623	14.0676	23.5865	28.6137	8.2837	18.9211	17.9851	26.6008	31.7508	16.2013	23.0675	26.2423	44.5378	51.3001	58.1058	39.6191	30.8525
AT4G28085	0.239826	0.375808	0.78083	0.885619	0.000371109	0.00312134	17.1937	24.8278	20.4383	27.1103	28.3817	17.9851	25.5368	18.382	27.6022	30.7567	24.9301	31.9328	53.7823	43.9021	45.6627	32.7808
AT3G53180	0.550495	0.0323559	0.2523	0.885566	0.000235273	0.00209577	18.7568	26.0692	30.6575	18.8266	23.6514	20.6828	12.7684	30.0797	46.8038	46.135	32.8028	62.1848	48.8178	49.0671	57.7499	33.745
AT1G25390	0.236761	0.475126	0.841009	0.885283	0.00404749	0.0235418	6.25227	9.93114	11.2411	10.5429	8.5145	10.791	6.38419	8.35547	14.4012	15.3783	7.87268	21.8487	25.65	18.0773	17.4593	16.3904
AT1G21900	0.259881	0.260257	0.688404	0.885243	3.14314e-05	0.000349544	29.6983	45.9315	39.8547	36.9001	32.1659	39.5672	30.8569	41.7773	52.2042	61.5134	34.1149	84.0336	91.8437	80.0568	63.122	56.8843
AT2G41080	0.440361	0.241185	NA	0.885239	0.0181629	0.0785525	0	3.72418	0	0.753064	1.89211	3.59702	3.19209	1.67109	3.00024	4.6135	3.93634	4.20168	5.79195	6.4562	6.71511	1.92828
AT3G25020	0.142615	0.675867	0.91771	0.88512	0.00519705	0.0289398	9.3784	8.68975	8.17533	3.76532	6.62239	8.09328	9.57628	13.3688	9.60078	3.07567	14.4332	15.9664	19.8581	20.0142	18.8023	16.3904
AT5G07070	0.152738	0.688793	NA	0.885103	0.0174332	0.0761837	1.56307	3.72418	4.08766	2.25919	5.67633	2.69776	1.06403	6.68438	5.40044	4.6135	0	5.04201	4.96452	14.8493	7.38662	10.6056
AT5G64300	0.41944	0.00421995	0.0686168	0.884506	7.15151e-11	2.0092e-09	125.045	101.794	132.849	137.811	160.829	126.795	133.004	168.78	163.213	173.775	146.957	215.126	235.815	222.093	208.168	251.641
AT2G04800	-0.294271	0.440987	NA	0.884355	0.017736	0.0771297	6.25227	3.72418	1.02192	2.25919	1.89211	3.59702	1.06403	1.67109	1.80015	3.07567	2.62423	12.605	4.1371	5.81058	7.38662	11.5697
AT1G62810	0.00697474	0.980906	0.996706	0.884302	0.000851387	0.00634957	17.1937	16.1381	19.4164	26.3572	21.7593	20.6828	14.8964	13.3688	26.4021	7.68917	18.3696	38.6554	36.4065	38.0916	34.9186	28.9242
AT3G15510	0.206381	0.417584	0.808118	0.884152	0.00014531	0.00137591	29.6983	18.6209	27.5917	33.1348	31.2198	26.0784	26.6008	28.4086	31.2025	27.681	31.4907	37.8151	48.8178	64.562	44.3197	51.0995
AT4G26120	0	1	NA	0.884078	0.00343691	0.0204872	0	0	0	0	0	0	2.12806	0	0	0	0	2.52101	8.27421	0	0.671511	3.85657
AT1G12290	0.236784	0.517227	NA	0.883715	0.0107339	0.0520855	3.12613	4.96557	7.15341	3.76532	9.46056	5.39552	8.51225	5.01328	8.40068	6.15134	7.87268	9.24369	10.7565	9.03867	18.8023	14.4621
AT3G46620	-0.0562402	0.831078	0.959786	0.883668	0.000201746	0.00183775	28.1352	23.5865	24.526	23.345	24.5974	30.5746	29.7929	15.0398	26.4021	24.6053	28.8665	56.3025	47.9904	55.5233	54.3924	30.8525
AT1G11055	0.662015	0.0673006	NA	0.883651	0.0161251	0.0717747	0	1.24139	0	3.01225	1.89211	0	1.06403	1.67109	3.00024	7.68917	1.31211	0.840336	4.96452	4.51934	7.38662	1.92828
AT5G41100	0.699886	0.0410354	0.289202	0.88291	0.00693528	0.0365545	6.25227	7.44835	6.1315	18.8266	11.3527	17.0858	27.6648	15.0398	10.2008	29.2188	5.24845	20.1681	16.5484	14.8493	14.1017	16.3904
AT3G47530	0.565028	0.13495	NA	0.882722	0.018456	0.0795302	0	0	3.06575	2.25919	2.83817	2.69776	6.38419	6.68438	1.2001	4.6135	5.24845	4.20168	6.61937	6.4562	6.0436	2.89242
AT3G49940	0.16469	0.415766	0.80705	0.882586	2.24122e-06	3.15871e-05	51.5812	74.4835	76.6437	65.5165	70.0081	57.5522	41.4972	90.2391	72.6059	58.4377	90.5358	122.689	108.392	144.619	117.514	159.083
AT4G18210	-0.0964983	0.778481	0.947812	0.882532	0.00551597	0.030394	9.3784	7.44835	15.3287	15.8143	2.83817	4.49627	6.38419	15.0398	8.40068	9.227	9.18479	18.4874	20.6855	24.5335	20.1453	29.8884
AT1G53541	0.364621	0.326948	NA	0.882373	0.0181215	0.078453	0	2.48278	0	3.01225	2.83817	4.49627	2.12806	3.34219	4.20034	1.53783	0	3.36134	6.61937	5.81058	4.70057	1.92828
AT5G22300	0.611282	0.0200096	0.189576	0.882368	0.000343064	0.00291837	18.7568	18.6209	26.5698	30.1225	35.0041	24.2799	21.2806	30.0797	37.203	30.7567	43.2997	32.7731	45.5081	58.1058	43.6482	35.6732
AT1G34420	0.184522	0.567209	NA	0.881124	0.0102114	0.0500193	0	0	1.02192	0.753064	0	0	0	1.67109	1.2001	1.53783	0	2.52101	2.48226	5.81058	2.68604	0.964141
AT5G39785	-0.643259	0.0925407	NA	0.879939	0.0158361	0.070828	3.12613	6.20696	4.08766	3.01225	3.78422	1.79851	2.12806	1.67109	0.600049	1.53783	3.93634	10.9244	8.27421	9.03867	12.0872	7.71313
AT3G26090	0.186505	0.592469	0.8915	0.879892	0.0071767	0.0376596	15.6307	6.20696	5.10958	7.53064	7.56845	8.09328	11.7043	11.6977	12.601	0	15.7454	24.3697	20.6855	17.4317	16.7878	13.498
AT2G47000	-0.149028	0.616628	0.899339	0.879002	0.000987689	0.00719029	14.0676	18.6209	14.3068	17.3205	18.9211	21.5821	23.4087	16.7109	15.6013	15.3783	7.87268	31.0924	35.5791	30.3441	24.1744	36.6374
AT3G52710	0.0893116	0.755821	0.941547	0.878483	0.000885171	0.00655346	21.8829	19.8623	20.4383	24.098	31.2198	25.1791	25.5368	11.6977	19.2016	18.454	40.6755	36.1344	47.9904	56.1689	30.8895	35.6732
AT4G24960	0.198571	0.466789	0.837824	0.878479	0.000463118	0.00378001	21.8829	21.1037	22.4822	22.5919	20.8132	37.7687	34.049	26.7375	27.6022	15.3783	32.8028	37.8151	44.6807	57.4601	36.2616	40.4939
AT4G32650	0.0985307	0.792988	NA	0.878245	0.0140529	0.0645425	4.6892	4.96557	3.06575	6.77757	3.78422	4.49627	5.32016	5.01328	4.80039	7.68917	2.62423	12.605	9.10163	5.16496	13.4302	10.6056
AT5G57580	0.498353	0.00569738	0.0840639	0.877148	1.94684e-07	3.3851e-06	90.6579	75.7249	91.9725	110.7	112.581	87.2276	111.723	75.1992	127.21	141.481	150.893	151.26	189.479	153.657	158.477	164.868
AT3G57730	0.507007	0.169851	NA	0.876634	0.0134141	0.0621297	0	4.96557	6.1315	5.27145	6.62239	9.89179	7.44822	8.35547	10.8009	4.6135	5.24845	7.56302	15.721	7.10182	12.7587	9.64141
AT5G15470	0.375436	0.313933	NA	0.876278	0.0143992	0.0657231	6.25227	6.20696	0	8.2837	14.1908	8.09328	7.44822	3.34219	9.00073	7.68917	5.24845	18.4874	12.4113	6.4562	9.40115	6.74899
AT1G55020	0.446488	0.240925	NA	0.876245	0.0191467	0.081715	4.6892	0	3.06575	4.51838	1.89211	3.59702	6.38419	3.34219	7.80063	6.15134	2.62423	11.7647	3.30968	14.8493	5.37208	3.85657
AT4G34290	0.680684	0.023747	0.210145	0.87613	0.00211168	0.0136384	17.1937	7.44835	17.3726	16.5674	18.9211	13.4888	23.4087	23.3953	31.8026	21.5297	22.3059	45.3781	23.9952	32.281	22.8314	22.1753
AT1G64170	0.207707	0.548806	NA	0.87505	0.0150464	0.0680801	1.56307	0	0	3.01225	1.89211	0	1.06403	0	1.2001	3.07567	1.31211	2.52101	3.30968	5.16496	0.671511	6.74899
AT1G42980	0.291845	0.389488	NA	0.874958	0.0134412	0.0622416	1.56307	0	0	0	0	1.79851	1.06403	1.67109	3.60029	0	0	5.04201	3.30968	3.2281	4.70057	0.964141
AT3G21630	0.406882	0.068424	0.380968	0.874495	2.42818e-05	0.000278296	40.6397	32.2762	48.0301	47.443	52.0331	50.3582	44.6893	41.7773	62.4051	39.9837	73.4783	73.9495	71.1582	64.562	83.9388	99.3066
AT5G28610	-0.104618	0.741441	NA	0.873592	0.0107614	0.0521801	0	1.24139	0	2.25919	0	0.899254	0	1.67109	0	0	0	1.68067	4.1371	2.58248	4.70057	1.92828
AT2G33070	0	1	NA	0.873155	0.00232206	0.0147518	0	0	0	0	0	0	0	0	0	0	0	3.36134	3.30968	1.29124	0.671511	1.92828
AT5G23940	0.389619	0.0846551	0.423374	0.872864	3.27233e-05	0.000362965	37.5136	34.759	56.2054	56.4798	30.2738	44.0634	47.8814	60.1594	43.8036	69.2025	68.2299	87.3949	81.9147	85.8674	67.8226	96.4141
AT4G02700	0.951062	0.0103296	NA	0.872426	0.0157305	0.0704897	3.12613	1.24139	4.08766	4.51838	4.73028	7.19403	5.32016	8.35547	14.4012	7.68917	5.24845	11.7647	5.79195	6.4562	12.0872	6.74899
AT1G10690	-0.0505286	0.86634	0.969481	0.872298	0.00149577	0.0101907	25.0091	18.6209	13.2849	8.2837	21.7593	17.0858	14.8964	16.7109	12.601	15.3783	28.8665	29.4118	30.6146	40.674	36.9331	45.3147
AT3G16420	0.281213	0.0756791	0.400675	0.87132	6.9075e-09	1.4823e-07	498.618	443.177	494.607	344.15	381.26	294.056	469.238	457.88	685.256	598.217	599.635	831.932	1020.21	915.489	690.984	1017.17
AT2G32670	0.409273	0.250862	NA	0.870846	0.017036	0.0748618	0	0	1.02192	2.25919	1.89211	4.49627	0	1.67109	1.80015	3.07567	2.62423	6.72269	3.30968	7.10182	0	2.89242
AT4G39030	0.615575	0.0341569	0.259649	0.870521	0.00152457	0.0103605	15.6307	22.3451	16.3507	21.0858	19.8672	24.2799	15.9605	18.382	28.8023	27.681	47.2361	43.6975	24.8226	25.1792	50.3633	41.4581
AT5G24430	0.335515	0.163825	0.569948	0.87026	8.20359e-05	0.000825462	25.0091	28.552	24.526	33.8879	34.058	40.4664	40.4332	31.7508	36.603	33.8323	32.8028	49.5798	47.163	43.9021	61.779	50.1354
AT1G10260.TE	0.408504	0.250578	NA	0.870065	0.0169702	0.0746492	0	1.24139	0	3.76532	0	0	3.19209	3.34219	2.40019	1.53783	1.31211	2.52101	1.65484	2.58248	4.70057	7.71313
AT3G10190	0.023138	0.93878	0.988213	0.869818	0.00166364	0.0111424	10.9415	17.3795	22.4822	27.1103	14.1908	10.791	18.0885	11.6977	13.8011	23.0675	24.9301	40.3361	33.0968	38.0916	26.1889	36.6374
AT2G41070	0.107576	0.75489	0.940953	0.868848	0.00665408	0.0354044	3.12613	13.6553	7.15341	9.03676	11.3527	5.39552	11.7043	6.68438	8.40068	9.227	13.1211	22.6891	14.0662	17.4317	16.7878	16.3904
AT4G38080	0.695785	0.0641829	NA	0.868033	0.0208659	0.0873415	3.12613	0	1.02192	3.76532	0.946056	2.69776	2.12806	1.67109	3.00024	7.68917	9.18479	13.4454	7.44679	3.87372	0.671511	4.82071
AT4G15440	0.893234	0.0155432	NA	0.867984	0.0156152	0.0701107	4.6892	0	6.1315	9.03676	3.78422	2.69776	5.32016	6.68438	7.80063	9.227	19.6817	9.24369	6.61937	10.3299	10.0727	14.4621
AT3G16470	-0.0632706	0.659694	0.91413	0.867677	7.20154e-11	2.02059e-09	265.721	207.313	301.465	229.684	229.892	190.642	207.486	264.033	214.217	284.499	236.18	437.815	525.412	422.881	488.188	523.529
AT5G54165	0.45262	0.218765	NA	0.867309	0.0141847	0.0649938	1.56307	6.20696	7.15341	6.02451	4.73028	7.19403	8.51225	10.0266	9.00073	12.3027	5.24845	11.7647	14.0662	5.81058	8.05813	26.0318
AT3G21805	0.022981	0.948996	0.991143	0.867261	0.0107357	0.0520855	6.25227	8.68975	12.263	13.5551	2.83817	1.79851	4.25613	8.35547	6.00049	16.9162	9.18479	15.126	27.3049	24.5335	12.7587	19.2828
AT2G19590	-0.177308	0.610314	NA	0.866958	0.0175211	0.0764427	0	1.24139	2.04383	0.753064	0.946056	0.899254	0	1.67109	1.2001	0	0	2.52101	6.61937	3.2281	4.70057	2.89242
AT4G03120	0.593193	0.032242	0.25196	0.866912	0.000844636	0.00631245	17.1937	16.1381	18.3945	20.3327	21.7593	30.5746	22.3447	23.3953	31.8026	32.2945	24.9301	28.5714	30.6146	47.1302	38.9476	26.996
AT3G10450	0.281965	0.42668	0.814392	0.866855	0.0100548	0.0494108	4.6892	9.93114	9.19725	6.02451	4.73028	8.99254	15.9605	0	15.6013	16.9162	9.18479	17.6471	16.5484	13.558	16.7878	26.996
AT1G69550	0.412235	0.184591	0.598271	0.866626	0.00289198	0.017739	12.5045	12.4139	14.3068	15.0613	12.2987	10.791	6.38419	26.7375	18.0015	18.454	14.4332	17.6471	28.9597	21.9511	26.1889	40.4939
AT5G43860	0.464304	0.21742	NA	0.865794	0.0208918	0.0873985	0	2.48278	1.02192	2.25919	4.73028	2.69776	1.06403	1.67109	2.40019	7.68917	2.62423	7.56302	6.61937	5.16496	4.02906	1.92828
AT1G18745	0.186413	0.480054	0.842751	0.865572	0.000388547	0.00323693	23.446	28.552	33.7232	27.8634	26.4896	23.3806	14.8964	33.4219	24.602	26.1432	53.7966	75.6302	54.6098	45.1934	51.7063	53.9919
AT3G06020	0.256921	0.456473	NA	0.865306	0.015877	0.0709367	0	0	1.02192	1.50613	1.89211	0	1.06403	1.67109	1.2001	1.53783	1.31211	1.68067	4.1371	3.2281	2.01453	4.82071
AT4G39270	0.259992	0.332467	0.748026	0.864739	0.00044708	0.00366541	21.8829	19.8623	20.4383	29.3695	17.029	21.5821	19.1526	30.0797	28.2023	16.9162	26.2423	41.1765	43.8533	44.5478	40.2906	30.8525
AT2G38340	0.462981	0.151156	NA	0.864602	0.0108163	0.0523458	0	0	0	0.753064	0	0.899254	0	5.01328	0	3.07567	0	2.52101	2.48226	1.29124	3.35755	3.85657
AT5G48560	0.185251	0.625516	NA	0.864298	0.0211818	0.0883602	0	4.96557	1.02192	1.50613	0.946056	3.59702	3.19209	5.01328	3.00024	3.07567	1.31211	7.56302	4.1371	6.4562	4.70057	7.71313
AT4G27660	0.60966	0.105881	NA	0.864213	0.0208281	0.0872311	0	1.24139	1.02192	3.01225	3.78422	5.39552	5.32016	3.34219	4.80039	4.6135	1.31211	2.52101	4.96452	8.39305	3.35755	3.85657
AT4G00970	0.32237	0.387226	NA	0.863834	0.0156806	0.0703388	4.6892	4.96557	4.08766	1.50613	6.62239	4.49627	3.19209	6.68438	8.40068	1.53783	9.18479	11.7647	9.10163	11.6212	14.7732	5.78485
AT1G05560	0.005172	0.985913	0.998149	0.862698	0.00133012	0.00924505	17.1937	18.6209	24.526	15.0613	11.3527	15.2873	21.2806	13.3688	25.202	16.9162	23.618	36.9748	45.5081	53.5864	23.5029	39.5298
AT1G11050	0.180384	0.611345	0.89788	0.862553	0.00975123	0.0482746	3.12613	9.93114	8.17533	7.53064	6.62239	2.69776	5.32016	10.0266	9.60078	12.3027	3.93634	9.24369	17.3758	15.4949	20.1453	15.4263
AT5G39890	0.00538652	0.988612	NA	0.861911	0.0219529	0.0907702	4.6892	0	2.04383	1.50613	1.89211	0.899254	5.32016	3.34219	1.2001	1.53783	3.93634	5.04201	6.61937	10.9755	3.35755	4.82071
AT2G18680	0.152503	0.668866	NA	0.861906	0.0188411	0.0806849	0	1.24139	1.02192	1.50613	1.89211	1.79851	0	0	2.40019	0	2.62423	2.52101	4.1371	4.51934	4.70057	2.89242
AT5G61820	-0.0542016	0.841962	0.962077	0.861198	0.000496907	0.00401588	29.6983	22.3451	25.5479	21.8388	19.8672	31.4739	22.3447	20.0531	32.4026	13.8405	27.5544	43.6975	50.4727	67.1444	37.6046	48.2071
AT1G25560	0.258866	0.0772981	0.403225	0.861066	1.94045e-10	5.14051e-09	143.802	136.553	144.09	176.217	205.294	149.276	183.013	163.767	160.213	183.002	179.759	259.664	267.257	297.631	222.27	262.246
AT3G02150	0.194703	0.545935	0.874267	0.860726	0.00403897	0.0234986	9.3784	12.4139	13.2849	8.2837	13.2448	6.29478	12.7684	5.01328	19.8016	12.3027	15.7454	20.1681	24.8226	21.9511	31.561	21.2111
AT2G41280	0.0641149	0.811347	NA	0.860161	0.00405538	0.0235813	0	0	0	0	0	0	0	0	0	1.53783	0	2.52101	1.65484	1.93686	1.34302	2.89242
AT2G34355	0.158288	0.665695	NA	0.85998	0.0130492	0.0607429	0	6.20696	9.19725	6.02451	4.73028	4.49627	4.25613	3.34219	6.60054	10.7648	6.56056	11.7647	14.8936	14.2036	12.0872	8.67727
AT1G64400	0.720049	0.00448773	0.0712145	0.85935	0.000359669	0.00304144	57.8335	33.5176	30.6575	24.098	37.8422	43.1642	29.7929	83.5547	49.204	69.2025	85.2873	80.6722	65.3662	50.3583	84.6103	108.948
AT4G22520	0.44894	0.223052	0.644118	0.858969	0.0160211	0.0714062	3.12613	7.44835	10.2192	11.296	12.2987	14.3881	6.38419	10.0266	21.6018	3.07567	11.809	13.4454	31.442	27.116	12.7587	3.85657
AT1G67550	0.430244	0.148478	0.545334	0.858403	0.00191757	0.0125826	12.5045	12.4139	12.263	17.3205	27.4356	23.3806	15.9605	18.382	17.4014	21.5297	17.0575	26.8907	24.8226	23.2423	28.875	23.1394
AT1G50740	0.297946	0.174414	0.582477	0.857921	2.36714e-05	0.000272177	43.7659	49.6557	48.0301	54.2206	41.6265	49.459	37.2411	70.1859	48.0039	39.9837	83.9752	89.0756	105.91	74.8919	91.3254	86.7727
AT5G25450	0.0280623	0.9413	NA	0.857882	0.0199892	0.0844833	6.25227	2.48278	3.06575	1.50613	0.946056	1.79851	2.12806	3.34219	4.80039	3.07567	3.93634	5.88235	5.79195	7.74744	13.4302	9.64141
AT3G57860	0.880785	0.012064	0.13865	0.857785	0.0110637	0.0532894	4.6892	6.20696	3.06575	12.8021	8.5145	14.3881	8.51225	13.3688	14.4012	6.15134	13.1211	10.084	14.8936	13.558	9.40115	10.6056
AT3G53150	0.0179424	0.947886	NA	0.857374	0.00488468	0.0274175	0	0	0	0	0	0	1.06403	0	0.600049	0	0	5.04201	0.827421	1.29124	1.34302	2.89242
AT1G56580	-0.0642802	0.734025	0.933639	0.857201	1.13792e-06	1.70624e-05	157.87	130.346	150.222	140.07	125.825	142.981	128.748	123.661	166.814	101.497	158.766	252.941	351.654	324.101	238.386	190.9
AT2G40330	0.362802	0.318262	NA	0.856393	0.0134769	0.0623663	6.25227	4.96557	6.1315	6.02451	12.2987	1.79851	5.32016	11.6977	6.60054	10.7648	7.87268	11.7647	17.3758	18.723	9.40115	8.67727
AT5G58660	0.682802	0.0667139	NA	0.855505	0.0218622	0.0904303	0	0	2.04383	1.50613	0.946056	1.79851	4.25613	8.35547	3.60029	0	3.93634	2.52101	3.30968	5.81058	6.0436	3.85657
AT5G41860	0.0778345	0.83814	NA	0.854853	0.0204158	0.0858275	7.81534	0	2.04383	3.76532	5.67633	4.49627	4.25613	5.01328	3.00024	1.53783	5.24845	7.56302	12.4113	7.74744	6.0436	5.78485
AT5G27060	0.112574	0.722338	NA	0.854504	0.0115035	0.0549612	0	0	1.02192	1.50613	0	0	0	0	0	0	3.93634	5.88235	3.30968	3.87372	2.01453	0.964141
AT1G70000	0.17957	0.614043	0.898569	0.854318	0.0110032	0.0530701	6.25227	9.93114	7.15341	3.01225	3.78422	5.39552	8.51225	11.6977	6.00049	7.68917	14.4332	13.4454	20.6855	9.03867	15.4447	25.0677
AT4G23160	0.153408	0.654799	NA	0.854072	0.0171382	0.0752177	1.56307	0	0	0.753064	1.89211	0.899254	2.12806	0	0.600049	1.53783	2.62423	3.36134	1.65484	5.16496	4.70057	0.964141
AT5G64100	0.0139082	0.967773	NA	0.853493	0.0179528	0.0778805	0	0	2.04383	0.753064	0	1.79851	1.06403	0	1.80015	1.53783	0	3.36134	3.30968	3.2281	4.70057	2.89242
AT1G47480	0.381874	0.309575	NA	0.853255	0.0185832	0.0799208	0	6.20696	5.10958	2.25919	3.78422	1.79851	3.19209	5.01328	6.60054	4.6135	9.18479	15.9664	9.10163	6.4562	8.05813	8.67727
AT1G75170	0.200099	0.509551	0.856844	0.853097	0.00229478	0.0146291	7.81534	17.3795	16.3507	15.0613	11.3527	14.3881	12.7684	25.0664	18.0015	18.454	7.87268	24.3697	33.9243	25.1792	31.561	26.0318
AT5G27030	0.107436	0.773532	NA	0.852996	0.0165132	0.0731361	3.12613	3.72418	7.15341	3.01225	9.46056	5.39552	4.25613	8.35547	7.80063	4.6135	1.31211	8.40336	14.0662	7.74744	14.7732	11.5697
AT3G26770	-0.0311356	0.927346	NA	0.852894	0.017446	0.0761928	1.56307	0	0	4.51838	0.946056	2.69776	0	1.67109	0	0	1.31211	5.88235	2.48226	3.87372	2.01453	2.89242
AT1G22180	0.213931	0.531369	0.866785	0.852812	0.00781596	0.0404181	4.6892	11.1725	11.2411	8.2837	10.4066	12.5896	8.51225	1.67109	10.8009	15.3783	18.3696	29.4118	13.2387	20.0142	20.1453	15.4263
AT1G80110	0.240279	0.512503	NA	0.852428	0.0143237	0.0654792	9.3784	2.48278	4.08766	7.53064	10.4066	3.59702	4.25613	6.68438	6.00049	4.6135	10.4969	13.4454	9.10163	10.9755	10.0727	15.4263
AT2G45300	0.052097	0.854805	0.965959	0.851953	0.00112436	0.00801045	17.1937	17.3795	29.6356	26.3572	8.5145	27.8769	29.7929	20.0531	23.4019	29.2188	19.6817	41.1765	35.5791	52.2952	43.6482	39.5298
AT5G20480	0.0416343	0.911482	NA	0.851677	0.0165059	0.0731241	4.6892	4.96557	4.08766	3.01225	5.67633	2.69776	3.19209	3.34219	4.80039	7.68917	3.93634	8.40336	8.27421	11.6212	11.4157	10.6056
AT2G24200	0.234336	0.0468143	0.315664	0.851202	6.28128e-15	2.69313e-13	256.343	263.175	283.071	290.683	302.738	247.295	262.816	314.166	289.223	335.248	337.213	516.806	494.798	484.215	441.854	510.995
AT2G47680	0.498345	0.190268	NA	0.85116	0.0228196	0.0936289	3.12613	1.24139	2.04383	7.53064	5.67633	3.59702	3.19209	3.34219	7.20058	4.6135	3.93634	7.56302	15.721	7.10182	3.35755	1.92828
AT3G18080	-0.117434	0.346222	0.759123	0.850165	1.5629e-13	5.77355e-12	376.699	325.245	350.517	326.83	322.605	275.172	325.594	335.89	276.622	302.953	383.137	673.109	608.982	653.367	578.171	679.72
AT3G16990	0.190293	0.475874	0.841187	0.84993	0.000516805	0.00415292	29.6983	16.1381	23.5041	30.8756	12.2987	23.3806	22.3447	28.4086	29.4024	24.6053	23.618	39.4958	50.4727	44.5478	45.6627	38.5657
AT1G33990	0.219764	0.216598	0.638395	0.849864	1.74795e-07	3.06927e-06	67.2119	79.4491	71.5341	75.3064	69.0621	64.7463	70.2261	110.292	83.4068	81.5052	72.1662	115.126	134.042	143.973	152.433	125.338
AT1G65860	0.563968	0.135098	NA	0.849394	0.0208432	0.0872635	7.81534	1.24139	3.06575	0.753064	5.67633	1.79851	1.06403	5.01328	8.40068	3.07567	13.1211	9.24369	12.4113	7.74744	5.37208	13.498
AT4G25390	-0.551136	0.0966668	0.449377	0.849254	0.00483572	0.0272003	18.7568	12.4139	19.4164	7.53064	6.62239	11.6903	8.51225	6.68438	16.8014	7.68917	5.24845	28.5714	51.3001	36.8003	22.8314	22.1753
AT5G61900	0.286388	0.305571	0.729549	0.849151	0.00109554	0.00784439	23.446	23.5865	21.4602	15.0613	26.4896	34.1716	25.5368	30.0797	30.0024	19.9918	35.427	46.2185	32.2694	32.9266	63.7935	47.2429
AT2G05320	-0.107899	0.686699	0.921249	0.849082	0.000516016	0.00414833	29.6983	29.7934	34.7451	39.9124	30.2738	23.3806	30.8569	10.0266	31.2025	24.6053	47.2361	53.7815	57.9195	57.4601	50.3633	83.8803
AT3G12510	0.00360826	0.992138	NA	0.848807	0.0138155	0.0637124	6.25227	9.93114	3.06575	6.02451	2.83817	8.09328	4.25613	6.68438	7.20058	7.68917	3.93634	17.6471	8.27421	11.6212	18.1308	11.5697
AT3G44310	-0.275921	0.011456	0.133782	0.848708	7.92333e-17	4.0668e-15	803.416	815.595	776.656	678.51	799.417	680.735	699.069	593.238	734.46	601.293	686.235	1472.27	1498.46	1409.39	1271.17	1601.44
AT4G30060	0.588917	0.109956	NA	0.848282	0.0166703	0.0736334	1.56307	6.20696	3.06575	8.2837	12.2987	5.39552	8.51225	6.68438	7.20058	7.68917	10.4969	10.084	6.61937	5.81058	15.4447	11.5697
AT4G03038	0.103105	0.740967	NA	0.848194	0.0114836	0.0548787	0	0	0	0.753064	0	1.79851	2.12806	0	0.600049	0	1.31211	5.04201	2.48226	2.58248	1.34302	0.964141
AT4G04745	-0.194921	0.591758	NA	0.847754	0.0229725	0.0940203	0	2.48278	2.04383	0	3.78422	1.79851	1.06403	1.67109	1.2001	1.53783	0	6.72269	6.61937	5.81058	1.34302	4.82071
AT5G41610	0.405566	0.229875	0.652851	0.847389	0.00768718	0.0398468	10.9415	6.20696	8.17533	8.2837	10.4066	11.6903	7.44822	13.3688	12.601	10.7648	13.1211	23.5294	23.9952	13.558	17.4593	9.64141
AT1G75166	-0.115696	0.722033	0.928686	0.847345	0.00482097	0.0271388	12.5045	19.8623	14.3068	6.02451	3.78422	15.2873	9.57628	15.0398	12.001	7.68917	22.3059	21.8487	45.5081	32.9266	29.5465	22.1753
AT4G15236	-0.0657704	0.849756	NA	0.847186	0.0197141	0.0836186	1.56307	2.48278	0	0	0	0.899254	0	0	0.600049	1.53783	2.62423	4.20168	4.1371	1.29124	6.0436	4.82071
AT4G12550	0	1	NA	0.847087	0.00384491	0.0225726	0	0	0	0	0	0.899254	0	0	0	0	0	4.20168	2.48226	1.29124	0	3.85657
AT3G13435	0.0306347	0.907211	NA	0.846778	0.00398519	0.0232682	0	0	0	0	0	0	0	0	0.600049	0	0	3.36134	2.48226	1.29124	2.01453	0.964141
AT1G64950	-0.0143914	0.951109	0.991512	0.846744	5.8591e-05	0.000608184	32.8244	32.2762	33.7232	26.3572	21.7593	25.1791	30.8569	33.4219	38.4031	33.8323	22.3059	68.9075	59.5743	59.397	55.7354	64.5975
AT1G33110	0.464168	0.0589635	0.354925	0.846028	0.00021175	0.00191499	32.8244	19.8623	28.6137	32.3817	20.8132	37.7687	18.0885	35.093	40.2033	41.5215	38.0513	55.4622	52.1275	54.8777	48.3488	45.3147
AT2G44080	-0.0958328	0.613753	0.898362	0.845822	7.36965e-07	1.13862e-05	75.0272	59.5868	73.578	100.157	91.7674	85.4291	82.9944	60.1594	82.2067	59.9755	48.5482	119.328	148.936	123.313	133.631	114.733
AT5G13750	0.573025	0.114208	0.487197	0.845646	0.0153471	0.0691331	4.6892	4.96557	6.1315	18.0735	7.56845	12.5896	10.6403	10.0266	17.4014	0	11.809	12.605	8.27421	9.68429	18.8023	18.3187
AT2G29500	0.466947	0.186296	NA	0.845508	0.0198143	0.0839435	0	2.48278	0	0	0	0	0	1.67109	1.80015	4.6135	2.62423	5.04201	4.96452	3.87372	1.34302	2.89242
AT2G35384	0.576818	0.0697302	0.384654	0.844702	0.00505215	0.0282243	15.6307	16.1381	6.1315	12.049	9.46056	13.4888	14.8964	15.0398	14.4012	15.3783	39.3634	18.4874	28.1323	23.2423	27.5319	28.9242
AT5G63490	0.365392	0.212503	0.632944	0.844594	0.00187653	0.0123513	9.3784	19.8623	13.2849	15.8143	13.2448	22.4813	10.6403	16.7109	19.8016	21.5297	20.9938	29.4118	28.1323	28.4073	28.875	26.996
AT3G56320	0.61515	0.100539	NA	0.844367	0.0239016	0.0969134	1.56307	1.24139	0	3.01225	0.946056	3.59702	3.19209	1.67109	3.00024	6.15134	3.93634	2.52101	4.1371	3.2281	8.05813	3.85657
AT1G76690	0.516611	0.140485	0.532566	0.843893	0.0113569	0.0544069	4.6892	8.68975	6.1315	11.296	12.2987	4.49627	5.32016	6.68438	16.8014	12.3027	6.56056	12.605	14.0662	18.0773	14.1017	14.4621
AT2G30270	0.139844	0.660265	0.914136	0.843423	0.00395943	0.0231558	12.5045	9.93114	11.2411	12.049	11.3527	15.2873	19.1526	8.35547	15.6013	9.227	15.7454	27.7311	18.2033	22.5967	22.8314	21.2111
AT1G62560	0.445285	0.24082	NA	0.842255	0.0230014	0.0940492	4.6892	3.72418	2.04383	3.76532	0	3.59702	4.25613	11.6977	6.60054	1.53783	5.24845	11.7647	3.30968	12.9124	6.0436	9.64141
AT1G71050	0.206981	0.44366	0.824645	0.842026	0.000666525	0.00515266	20.3199	18.6209	22.4822	18.8266	17.9751	12.5896	18.0885	18.382	20.4017	32.2945	28.8665	43.6975	43.0259	38.0916	39.6191	30.8525
AT1G29980	0.952098	0.00653776	0.0926917	0.841816	0.0129197	0.0602977	7.81534	3.72418	7.15341	6.02451	6.62239	9.89179	9.57628	21.7242	12.601	10.7648	22.3059	21.8487	11.5839	21.9511	10.0727	6.74899
AT1G28050	0.601425	0.00367313	0.0615185	0.841803	1.40783e-05	0.000168498	50.0181	45.9315	44.9643	77.5656	72.8463	71.9403	79.8024	73.5281	67.2055	76.8917	81.351	98.3193	113.357	84.5762	85.9534	56.8843
AT3G15260	0.290045	0.211087	0.631388	0.841586	7.80726e-05	0.000791175	29.6983	27.3106	39.8547	47.443	40.6804	50.3582	41.4972	33.4219	42.6035	43.0593	44.6118	66.3865	69.5033	57.4601	71.1801	43.3864
AT3G09790	0.334322	0.368153	NA	0.841463	0.0245041	0.0987936	1.56307	0	2.04383	0.753064	1.89211	3.59702	3.19209	0	3.60029	4.6135	2.62423	3.36134	3.30968	1.29124	8.05813	9.64141
AT1G17590	0.568183	0.107385	0.473335	0.84138	0.0123574	0.0582523	4.6892	4.96557	7.15341	11.296	9.46056	8.99254	8.51225	8.35547	11.4009	9.227	13.1211	5.88235	10.7565	14.2036	14.7732	21.2111
AT2G41780	-0.425377	0.263753	NA	0.841114	0.0244918	0.0987627	3.12613	2.48278	3.06575	2.25919	3.78422	0.899254	5.32016	3.34219	1.2001	0	1.31211	7.56302	6.61937	9.03867	5.37208	5.78485
AT2G36500	0.437668	0.249792	NA	0.841011	0.023757	0.0964371	0	2.48278	3.06575	4.51838	4.73028	5.39552	2.12806	1.67109	4.20034	6.15134	5.24845	9.24369	8.27421	3.87372	6.71511	3.85657
AT1G65800	0.25911	0.259179	0.687479	0.840807	7.03598e-05	0.000719159	32.8244	43.4487	38.8328	30.8756	37.8422	31.4739	18.0885	53.475	47.4038	35.3702	52.4845	78.9916	62.0566	62.6251	89.3109	66.5258
AT1G52590	0.260165	0.311241	0.731882	0.840738	0.00041526	0.00343934	20.3199	33.5176	35.7671	27.8634	33.112	28.7761	14.8964	26.7375	39.0032	38.4458	44.6118	52.9412	71.1582	69.7269	55.0639	38.5657
AT5G61210	-0.0236698	0.907308	0.979023	0.840552	4.24874e-06	5.64876e-05	43.7659	57.1041	54.1616	43.6777	38.7883	45.8619	42.5613	51.8039	51.6042	49.2107	52.4845	79.8319	91.0163	110.401	110.128	84.8445
AT2G39310	-0.134002	0.518567	0.860925	0.840447	8.3755e-06	0.000104276	62.5227	69.518	70.5122	65.5165	53.9252	51.2575	59.5858	78.5414	58.2047	72.2782	40.6755	113.445	156.383	145.91	104.756	103.163
AT2G45685	0.217324	0.56129	NA	0.840208	0.0252872	0.101073	3.12613	2.48278	0	3.01225	2.83817	0	1.06403	6.68438	2.40019	3.07567	0	2.52101	10.7565	4.51934	4.70057	5.78485
AT2G26680	0.881222	0.00950417	0.117161	0.839969	0.010052	0.0494084	4.6892	7.44835	6.1315	12.8021	10.4066	8.09328	11.7043	11.6977	19.2016	7.68917	18.3696	15.126	9.10163	14.8493	17.4593	14.4621
AT3G12965	0.202412	0.121425	0.5	0.839838	7.23547e-12	2.24226e-10	332.933	423.315	307.597	389.334	389.775	380.384	379.859	377.667	427.835	387.534	442.182	677.311	698.343	647.556	511.02	685.505
AT2G37940	0.412216	0.0745524	0.397832	0.839715	9.03625e-05	0.000901598	21.8829	37.2418	42.9205	42.9246	37.8422	46.7612	45.7533	48.4617	53.4043	41.5215	47.2361	62.1848	51.3001	61.3339	87.9679	65.5616
AT3G16510	0.110275	0.750996	0.940257	0.839516	0.0095903	0.0476658	4.6892	12.4139	7.15341	12.049	3.78422	4.49627	7.44822	6.68438	10.8009	10.7648	7.87268	15.126	20.6855	15.4949	16.1163	17.3545
AT5G24420	-0.151056	0.547914	0.874272	0.839431	0.000235448	0.00209645	26.5721	40.9659	44.9643	18.0735	12.2987	8.09328	23.4087	25.0664	34.2028	38.4458	36.7392	88.2353	62.884	61.3339	82.5958	55.9202
AT3G16400	0.0790806	0.562115	0.879321	0.839084	6.78e-11	1.91998e-09	507.997	446.901	536.506	423.222	444.646	352.508	505.415	538.092	490.84	612.058	472.361	910.084	930.848	825.102	782.31	1069.23
AT2G28420	0.236419	0.522414	NA	0.83885	0.0246781	0.0993266	0	2.48278	1.02192	0	1.89211	0.899254	5.32016	1.67109	1.2001	4.6135	2.62423	5.88235	6.61937	4.51934	2.68604	3.85657
AT3G17780	0.437512	0.0664209	0.375119	0.838604	0.000146187	0.00138236	26.5721	26.0692	32.7013	31.6287	27.4356	30.5746	40.4332	35.093	41.4034	44.5972	40.6755	57.9832	62.884	58.7514	53.0493	37.6015
AT3G54000	-0.0067532	0.985638	NA	0.838338	0.0183948	0.0793466	0	4.96557	6.1315	9.78983	10.4066	4.49627	10.6403	3.34219	4.80039	4.6135	3.93634	10.084	12.4113	9.68429	6.0436	11.5697
AT1G56550	0.334471	0.370731	NA	0.837421	0.0258164	0.102727	0	0	5.10958	0	0.946056	0	4.25613	0	6.00049	6.15134	1.31211	6.72269	4.96452	4.51934	8.72964	5.78485
AT2G28120	0.261364	0.311708	0.731943	0.83628	0.000453862	0.00371297	21.8829	18.6209	36.789	34.6409	34.058	24.2799	34.049	30.0797	31.8026	36.908	32.8028	56.3025	60.4017	56.1689	45.6627	31.8167
AT5G61260	0.467943	0.201782	NA	0.835965	0.0240707	0.0974882	0	1.24139	0	3.76532	1.89211	2.69776	5.32016	6.68438	2.40019	0	1.31211	5.88235	5.79195	1.93686	4.70057	0.964141
AT1G56423	-0.344198	0.359399	NA	0.835417	0.017547	0.0764813	9.3784	2.48278	4.08766	3.76532	8.5145	7.19403	9.57628	6.68438	2.40019	3.07567	2.62423	14.2857	9.10163	11.6212	10.7442	9.64141
AT3G52130	0.0996489	0.732325	NA	0.834954	0.00874035	0.0442237	0	0	0	0	0.946056	0	1.06403	0	1.2001	0	0	3.36134	1.65484	1.29124	2.01453	2.89242
AT4G28405	0.396074	0.257529	0.68692	0.834568	0.0122926	0.0580048	6.25227	11.1725	8.17533	15.8143	9.46056	10.791	23.4087	11.6977	12.601	9.227	19.6817	8.40336	26.4775	16.1405	32.904	11.5697
AT4G11350	0	1	NA	0.834419	0.00315605	0.0190768	0	0	0	0	0	0	0	0	0	0	0	1.68067	2.48226	1.93686	1.34302	1.92828
AT4G39363	0.0257158	0.945201	NA	0.834374	0.0194986	0.0829848	7.81534	1.24139	7.15341	6.77757	3.78422	8.09328	5.32016	6.68438	5.40044	3.07567	7.87268	13.4454	16.5484	17.4317	4.02906	9.64141
AT1G72240	0	1	NA	0.834154	0.00620893	0.0335204	0	0	0	0	0	2.69776	0	0	0	0	0	0	5.79195	1.29124	3.35755	2.89242
AT5G39450	0.220765	0.535001	NA	0.833657	0.0127003	0.0594817	3.12613	8.68975	7.15341	4.51838	5.67633	5.39552	7.44822	8.35547	9.00073	7.68917	7.87268	8.40336	13.2387	17.4317	14.7732	14.4621
AT4G19185	0.779298	0.0196549	0.188417	0.833561	0.00904493	0.0454524	9.3784	4.96557	8.17533	16.5674	10.4066	13.4888	11.7043	13.3688	25.8021	12.3027	7.87268	16.8067	18.2033	14.2036	16.7878	17.3545
AT3G56620	0.271593	0.473803	NA	0.833492	0.0263764	0.104468	3.12613	1.24139	1.02192	1.50613	6.62239	5.39552	2.12806	6.68438	4.20034	1.53783	0	8.40336	4.1371	3.87372	5.37208	7.71313
AT2G42540	0.740094	0.0198904	0.18896	0.833474	0.0059022	0.0321571	12.5045	7.44835	12.263	13.5551	10.4066	15.2873	12.7684	13.3688	27.6022	19.9918	19.6817	26.0504	24.8226	22.5967	10.7442	28.9242
AT3G17810	0.281816	0.24819	0.675975	0.83341	0.000209672	0.0018986	37.5136	19.8623	32.7013	43.6777	43.5186	31.4739	28.7288	33.4219	37.203	35.3702	43.2997	54.6218	62.884	49.0671	68.4941	45.3147
AT3G25597	-0.20796	0.586056	NA	0.833111	0.0262669	0.104134	0	2.48278	8.17533	2.25919	1.89211	4.49627	1.06403	6.68438	3.60029	0	1.31211	8.40336	9.10163	12.2668	12.0872	2.89242
AT5G07770	0.39746	0.169592	0.576326	0.832637	0.0020544	0.0133168	18.7568	12.4139	20.4383	22.5919	19.8672	24.2799	28.7288	26.7375	14.4012	27.681	34.1149	47.0588	28.1323	27.7616	37.6046	29.8884
AT4G03820	0.345253	0.363927	NA	0.832611	0.02443	0.0986628	0	3.72418	3.06575	3.76532	3.78422	6.29478	3.19209	3.34219	4.20034	3.07567	6.56056	10.084	8.27421	5.81058	4.02906	6.74899
AT4G04960	0.0758374	0.770925	0.946051	0.832355	0.000512002	0.00412227	28.1352	34.759	29.6356	30.1225	46.3567	27.8769	36.1771	50.1328	19.2016	35.3702	35.427	72.2689	61.2291	54.232	43.6482	62.6692
AT1G25275	0.24193	0.0120422	0.138619	0.831778	1.12109e-19	7.27585e-18	2263.32	2202.23	2125.59	2213.25	2225.12	2107.85	2156.79	2551.76	2561.01	2317.52	2990.3	3921.85	4065.12	3754.92	4390.34	3561.54
AT2G12550	0.612905	0.0365999	0.270977	0.83092	0.00275794	0.0170403	20.3199	16.1381	17.3726	28.6164	12.2987	29.6754	30.8569	30.0797	25.8021	27.681	39.3634	35.2941	31.442	22.5967	33.5755	57.8485
AT1G07630	0.250159	0.326385	0.742453	0.830759	0.000372135	0.00312459	23.446	27.3106	20.4383	19.5797	25.5435	28.7761	20.2166	25.0664	33.6027	29.2188	24.9301	49.5798	39.7162	42.6109	48.3488	41.4581
AT2G20780	0.130377	0.612974	0.898362	0.830405	0.000464653	0.00378964	32.8244	33.5176	25.5479	46.6899	24.5974	31.4739	18.0885	31.7508	34.2028	35.3702	34.1149	39.4958	68.6759	60.6882	56.4069	60.7409
AT5G21090	0.145319	0.20602	0.625786	0.830266	1.39716e-14	5.75909e-13	568.956	518.902	550.813	551.243	598.853	522.467	654.379	624.989	567.046	647.428	590.451	862.184	1035.93	893.538	997.865	1118.4
AT2G01280	0.507429	0.031508	0.249314	0.830231	0.000175509	0.00162298	50.0181	21.1037	47.0081	36.9001	58.6555	44.0634	44.6893	50.1328	52.2042	66.1269	66.9177	61.3445	90.1889	72.955	57.7499	88.701
AT3G57700	0.370881	0.292028	NA	0.829905	0.0219805	0.090867	0	0	1.02192	1.50613	0.946056	0.899254	2.12806	1.67109	0.600049	4.6135	1.31211	3.36134	4.1371	1.93686	3.35755	2.89242
AT2G03510	0.287307	0.252265	0.682241	0.829477	0.000330269	0.00282189	20.3199	24.8278	32.7013	20.3327	29.3277	29.6754	21.2806	41.7773	30.6025	32.2945	31.4907	42.0168	40.5436	52.2952	52.3778	61.7051
AT1G06290	0.893188	0.00209848	0.0408724	0.829447	0.00274289	0.0169609	12.5045	13.6553	13.2849	15.8143	18.9211	17.9851	17.0245	18.382	25.8021	33.8323	35.427	20.1681	20.6855	27.7616	35.5901	27.9601
AT1G72000	0.183503	0.512033	NA	0.828503	0.00695487	0.0366246	0	0	0	0	0	0	0	1.67109	0	0	1.31211	1.68067	1.65484	1.29124	2.68604	2.89242
AT4G27070	0.26548	0.467223	NA	0.828244	0.0166574	0.0735916	6.25227	4.96557	4.08766	4.51838	5.67633	8.09328	7.44822	11.6977	6.00049	6.15134	5.24845	12.605	6.61937	12.9124	11.4157	12.5338
AT3G14700	0.0314052	0.933404	NA	0.828083	0.0274227	0.107535	0	1.24139	3.06575	3.01225	0.946056	6.29478	3.19209	0	3.60029	1.53783	1.31211	5.04201	7.44679	3.87372	5.37208	4.82071
AT3G16030	0.46063	0.200599	NA	0.827066	0.0241058	0.0975934	1.56307	0	0	1.50613	1.89211	1.79851	2.12806	5.01328	1.80015	1.53783	1.31211	3.36134	4.96452	1.29124	5.37208	1.92828
AT2G23150	0.202307	0.502877	0.854267	0.826886	0.00301425	0.0183886	7.81534	14.8967	19.4164	12.8021	14.1908	21.5821	12.7684	10.0266	13.8011	21.5297	26.2423	27.7311	27.3049	27.7616	30.218	28.9242
AT3G25730	0.296419	0.354472	NA	0.826799	0.0148346	0.0672788	0	0	0	0.753064	0.946056	0.899254	1.06403	0	1.2001	3.07567	0	1.68067	4.96452	3.2281	1.34302	0.964141
AT2G41380	-0.200397	0.585245	NA	0.826274	0.0165544	0.0732443	3.12613	13.6553	5.10958	7.53064	4.73028	1.79851	4.25613	13.3688	4.20034	3.07567	5.24845	17.6471	19.0307	11.6212	12.0872	15.4263
AT5G11190	0.261346	0.492273	NA	0.825284	0.025951	0.103128	3.12613	6.20696	1.02192	3.01225	1.89211	2.69776	1.06403	10.0266	3.60029	6.15134	1.31211	5.88235	13.2387	7.10182	6.71511	7.71313
AT2G31200	0.128475	0.388822	0.788077	0.824845	1.73106e-09	4.03666e-08	140.676	163.864	127.74	104.676	125.825	116.004	121.3	162.096	152.412	166.086	153.517	231.933	299.526	287.301	239.729	232.358
AT5G53120	0.0664111	0.852543	0.965412	0.823927	0.0140819	0.0646553	7.81534	4.96557	9.19725	9.78983	6.62239	11.6903	4.25613	10.0266	8.40068	6.15134	7.87268	22.6891	7.44679	20.6598	14.1017	12.5338
AT4G24190	0.0858048	0.580825	0.88669	0.82365	9.07205e-09	1.91221e-07	175.064	135.312	146.134	121.243	123.933	128.593	139.388	162.096	170.414	198.381	114.154	238.655	298.699	267.287	278.005	279.601
AT1G54460	0.209495	0.159461	0.562592	0.82336	1.33158e-09	3.14861e-08	104.725	105.518	108.323	117.478	116.365	109.709	100.019	143.714	120.01	104.573	129.899	190.756	206.028	189.812	183.994	186.079
AT4G34390	0.13489	0.639366	0.906962	0.823271	0.00193814	0.0127059	20.3199	24.8278	15.3287	21.8388	24.5974	17.0858	28.7288	8.35547	27.0022	12.3027	38.0513	42.0168	40.5436	38.0916	35.5901	35.6732
AT5G24270	0.845391	0.00133209	0.0291852	0.822411	0.00100808	0.00732376	17.1937	19.8623	19.4164	21.8388	26.4896	34.1716	30.8569	35.093	42.0034	30.7567	40.6755	38.6554	24.8226	33.5722	41.6337	46.2788
AT1G14170	0.192439	0.596784	NA	0.822363	0.0168021	0.0740775	7.81534	6.20696	3.06575	9.78983	11.3527	7.19403	7.44822	5.01328	4.80039	10.7648	9.18479	11.7647	14.8936	7.10182	10.0727	19.2828
AT3G21790	0.249418	0.320251	0.73764	0.821492	0.000362068	0.00305931	20.3199	26.0692	30.6575	23.345	24.5974	30.5746	31.9209	35.093	28.8023	33.8323	32.8028	53.7815	45.5081	52.9408	56.4069	33.745
AT4G35310	0.337781	0.0659933	0.373362	0.821308	1.41722e-06	2.08262e-05	64.0857	76.9663	86.8629	70.0349	95.5516	72.8396	94.6988	133.688	97.8079	76.8917	89.2237	121.008	144.799	145.91	149.075	135.944
AT5G15845	0.092919	0.672244	0.917277	0.821186	3.88483e-05	0.000421745	34.3875	49.6557	41.8986	31.6287	36.8962	37.7687	22.3447	41.7773	51.0041	36.908	48.5482	74.7899	72.813	71.6638	93.34	72.3106
AT5G56350	0.336558	0.215281	0.636452	0.820886	0.00116109	0.00824191	25.0091	18.6209	26.5698	17.3205	27.4356	22.4813	27.6648	33.4219	40.8033	29.2188	17.0575	59.6638	45.5081	41.3197	32.904	44.3505
AT1G64300	0.680364	0.0639905	NA	0.819989	0.0268366	0.10582	1.56307	0	0	3.01225	0	5.39552	1.06403	3.34219	2.40019	7.68917	1.31211	4.20168	4.96452	2.58248	5.37208	1.92828
AT1G24575	-0.341019	0.281034	0.708962	0.819765	0.00397745	0.0232421	12.5045	19.8623	12.263	15.8143	24.5974	18.8843	18.0885	18.382	7.80063	10.7648	10.4969	38.6554	26.4775	34.8635	23.5029	19.2828
AT4G02800	0.747451	0.00557723	0.0827118	0.818635	0.00137625	0.00950991	23.446	26.0692	18.3945	35.394	16.0829	27.8769	42.5613	50.1328	34.8028	36.908	47.2361	40.3361	52.1275	28.4073	47.0057	51.0995
AT3G50140	0.185525	0.626306	NA	0.817729	0.0291732	0.11287	1.56307	3.72418	2.04383	7.53064	0.946056	1.79851	5.32016	1.67109	1.2001	9.227	3.93634	10.084	7.44679	7.10182	6.71511	3.85657
AT4G04020	0.239213	0.276312	0.703335	0.817702	5.93841e-05	0.000615813	65.6488	33.5176	59.2711	59.492	56.7633	73.7388	65.9699	65.1727	73.2059	56.8998	55.1087	90.7563	113.357	122.668	83.9388	71.3465
AT3G23600	0.281305	0.0459368	0.311802	0.81746	6.31941e-10	1.56352e-08	251.654	279.313	263.654	285.411	282.871	292.258	297.929	386.023	268.222	298.34	358.207	411.765	524.585	419.007	461.999	561.13
AT1G35320	-0.177206	0.550472	0.875099	0.817288	0.00247535	0.0155589	15.6307	32.2762	13.2849	16.5674	14.1908	11.6903	26.6008	23.3953	13.2011	19.9918	17.0575	49.5798	31.442	35.5091	40.9621	33.745
AT1G22410	0.189697	0.365142	0.773523	0.817268	2.4555e-05	0.000280974	60.9596	60.8282	64.3807	61.7512	46.3567	59.3508	86.1865	86.8969	57.0046	78.4295	72.1662	89.0756	119.149	104.59	110.128	146.55
AT5G54160	0.139023	0.440296	0.823475	0.817256	5.79325e-07	9.1433e-06	71.9011	74.4835	55.1835	69.2819	75.6845	72.8396	71.2901	86.8969	77.4063	73.816	57.733	129.412	116.666	125.896	120.2	107.02
AT2G01300	-0.0922233	0.77761	0.94769	0.816818	0.00630698	0.0339211	9.3784	12.4139	14.3068	13.5551	7.56845	7.19403	7.44822	15.0398	12.001	9.227	9.18479	16.8067	29.7871	24.5335	28.2034	17.3545
AT3G06450	0.239106	0.364132	0.773523	0.815985	0.000737584	0.00561458	29.6983	14.8967	21.4602	24.8511	36.8962	35.0709	28.7288	20.0531	30.6025	26.1432	26.2423	39.4958	36.4065	38.7372	49.6918	39.5298
AT5G09650	0.76899	1.02803e-06	7.56878e-05	0.815715	4.26556e-08	8.1905e-07	126.608	132.829	103.214	138.564	131.502	139.384	130.876	243.98	205.817	184.54	208.626	205.042	221.749	269.869	208.84	174.51
AT1G14130	0.325586	0.386583	NA	0.815665	0.0242686	0.0981408	1.56307	2.48278	6.1315	6.77757	5.67633	4.49627	4.25613	0	7.20058	9.227	5.24845	5.04201	11.5839	9.68429	8.72964	9.64141
AT3G02120	0.479865	0.0543075	0.340985	0.81565	0.000470457	0.00382674	42.2028	31.0348	19.4164	39.1593	23.6514	42.2649	27.6648	50.1328	49.804	29.2188	44.6118	59.6638	54.6098	68.4357	50.3633	47.2429
AT4G34131	-0.069794	0.854963	NA	0.815056	0.0288049	0.111745	0	2.48278	6.1315	1.50613	2.83817	1.79851	5.32016	3.34219	3.00024	1.53783	3.93634	11.7647	6.61937	6.4562	4.70057	8.67727
AT5G43620	-0.0728664	0.84116	NA	0.81439	0.0166818	0.0736689	4.6892	8.68975	6.1315	8.2837	6.62239	8.09328	3.19209	8.35547	6.60054	6.15134	3.93634	9.24369	19.0307	10.9755	18.1308	10.6056
AT1G56120	0.579903	0.115508	NA	0.814032	0.0285433	0.110911	3.12613	0	0	3.01225	1.89211	0	1.06403	3.34219	3.60029	3.07567	3.93634	7.56302	1.65484	1.29124	4.70057	6.74899
AT1G55915	0.316618	0.340622	NA	0.813947	0.0194589	0.0828625	0	0	0	2.25919	1.89211	0	2.12806	0	0	1.53783	3.93634	4.20168	1.65484	1.93686	2.68604	2.89242
AT3G63030	0.20948	0.429365	0.815477	0.813666	0.000804114	0.0060541	23.446	18.6209	22.4822	30.1225	21.7593	26.0784	22.3447	36.7641	20.4017	33.8323	17.0575	37.8151	43.0259	40.0284	40.9621	39.5298
AT4G29250	0.750562	0.0325581	NA	0.813594	0.0233296	0.0950817	0	0	0	1.50613	0.946056	0.899254	2.12806	3.34219	3.60029	3.07567	1.31211	2.52101	4.96452	0	3.35755	3.85657
AT1G30700	0.0848888	0.795767	NA	0.81355	0.01863	0.0800702	3.12613	0	0	0.753064	0	0	0	6.68438	0	0	0	10.084	1.65484	1.29124	4.70057	3.85657
AT1G11220	0.115276	0.761178	NA	0.813041	0.0301055	0.115489	0	1.24139	3.06575	7.53064	2.83817	5.39552	5.32016	1.67109	3.00024	4.6135	0	5.88235	9.10163	3.2281	3.35755	6.74899
AT2G47800	0.233893	0.536161	NA	0.812609	0.02605	0.103406	1.56307	7.44835	4.08766	0.753064	0.946056	0	1.06403	5.01328	7.20058	7.68917	2.62423	10.084	11.5839	6.4562	10.7442	7.71313
AT3G54110	0.543235	0.00523575	0.0796009	0.812092	7.78697e-06	9.75748e-05	45.3289	48.4143	70.5122	70.788	52.0331	67.444	70.2261	105.279	75.6061	89.1944	70.8541	103.361	92.6711	114.92	102.07	92.5576
AT1G56110	0.147455	0.423061	0.811864	0.811755	2.42338e-06	3.39751e-05	167.248	131.588	120.586	146.847	117.311	160.067	188.334	163.767	120.01	190.691	154.829	256.302	210.165	265.995	210.854	312.382
AT3G61390	0	1	NA	0.811726	0.00363265	0.0215038	0	0	0	0	0	0	0	0	0	0	0	2.52101	0.827421	0.64562	2.68604	2.89242
AT4G39890	0.193549	0.548048	0.874272	0.811702	0.00652149	0.034803	9.3784	8.68975	13.2849	12.8021	16.0829	16.1866	11.7043	8.35547	9.00073	15.3783	20.9938	23.5294	19.0307	20.6598	24.8459	17.3545
AT5G65750	0.428977	0.0776364	0.404177	0.811635	0.000335153	0.00286019	23.446	27.3106	39.8547	39.9124	33.112	23.3806	27.6648	55.1461	39.6032	32.2945	48.5482	66.3865	57.092	45.839	65.1365	52.0636
AT1G21750	-0.132004	0.483822	0.845001	0.811402	2.4594e-06	3.43897e-05	100.036	74.4835	114.455	77.5656	96.4977	70.1418	88.3146	85.2258	92.4075	93.8079	78.7268	190.756	177.895	179.482	122.886	199.577
AT3G29035	0.216913	0.426306	0.814107	0.811303	0.00120756	0.00852643	17.1937	19.8623	23.5041	24.098	26.4896	17.9851	20.2166	25.0664	21.0017	19.9918	34.1149	50.4201	29.7871	36.8003	38.9476	36.6374
AT5G19750	0.478664	0.0633979	0.367075	0.810803	0.000723258	0.00551733	26.5721	16.1381	23.5041	18.0735	16.0829	14.3881	25.5368	30.0797	34.8028	26.1432	35.427	36.1344	40.5436	40.674	45.6627	40.4939
AT4G14358	0.653802	0.0541353	0.340199	0.810614	0.0125475	0.0589797	7.81534	4.96557	12.263	13.5551	17.029	15.2873	23.4087	15.0398	11.4009	21.5297	20.9938	10.9244	11.5839	13.558	26.8604	31.8167
AT1G20140	0.334234	0.373114	NA	0.810512	0.0250228	0.100279	6.25227	2.48278	3.06575	9.78983	5.67633	10.791	5.32016	3.34219	8.40068	10.7648	1.31211	5.88235	12.4113	15.4949	7.38662	6.74899
AT3G52950	0.885493	0.00721045	0.0989408	0.810241	0.0103673	0.0505738	6.25227	6.20696	9.19725	10.5429	11.3527	8.99254	9.57628	16.7109	13.8011	23.0675	17.0575	20.1681	16.5484	18.0773	10.0727	14.4621
AT2G20760	0.067316	0.671895	0.917277	0.809796	3.1082e-08	6.13935e-07	132.861	139.036	142.046	152.872	141.908	167.261	154.285	135.359	159.613	127.64	153.517	276.47	282.15	270.515	197.424	208.255
AT4G29440	0.298653	0.417219	NA	0.809754	0.0210662	0.0879731	4.6892	2.48278	7.15341	9.78983	3.78422	6.29478	4.25613	11.6977	7.20058	7.68917	2.62423	15.126	8.27421	10.3299	9.40115	12.5338
AT3G21810	0.0632028	0.838109	0.961247	0.809587	0.00448816	0.0256164	17.1937	13.6553	14.3068	15.0613	10.4066	14.3881	14.8964	23.3953	15.6013	16.9162	9.18479	31.9328	23.1678	17.4317	36.2616	34.7091
AT4G33610	0.580912	0.114975	NA	0.809364	0.0296375	0.114185	3.12613	0	0	1.50613	0.946056	1.79851	5.32016	8.35547	1.80015	3.07567	3.93634	7.56302	4.96452	3.2281	0	9.64141
AT3G09440	0.130591	0.708393	0.926649	0.808687	0.0132214	0.0613837	9.3784	9.93114	5.10958	4.51838	5.67633	7.19403	8.51225	6.68438	12.001	12.3027	3.93634	15.126	16.5484	20.0142	14.7732	12.5338
AT2G19640	0.65588	0.0652088	0.371237	0.808565	0.017871	0.0775731	6.25227	6.20696	5.10958	10.5429	6.62239	8.99254	6.38419	15.0398	9.60078	13.8405	10.4969	13.4454	7.44679	16.1405	6.71511	23.1394
AT3G17240	0.296466	0.151624	0.550201	0.808534	2.23519e-05	0.000258536	39.0767	57.1041	53.1396	54.9736	63.3857	47.6605	55.3296	76.8703	56.4046	69.2025	55.1087	104.202	95.1534	94.9061	67.1511	97.3783
AT2G33175	-0.108718	0.707034	NA	0.808467	0.0110127	0.0530918	0	0	1.02192	0	0	0.899254	0	0	0.600049	0	0	0	4.1371	5.16496	1.34302	2.89242
AT1G12210	0.0882283	0.799197	NA	0.807669	0.0253802	0.10135	1.56307	1.24139	0	1.50613	0.946056	0.899254	0	1.67109	1.80015	1.53783	0	2.52101	4.1371	2.58248	7.38662	0.964141
AT4G39366	0.379425	0.306874	NA	0.80749	0.0309856	0.117975	1.56307	0	3.06575	0.753064	0.946056	0	2.12806	3.34219	6.00049	1.53783	1.31211	9.24369	4.1371	4.51934	6.71511	0.964141
AT1G30070	0.153508	0.671655	NA	0.807358	0.0178064	0.0773714	6.25227	4.96557	6.1315	3.01225	6.62239	7.19403	4.25613	6.68438	7.80063	4.6135	7.87268	10.9244	12.4113	12.9124	11.4157	12.5338
AT2G24240	0.348563	0.176715	0.587322	0.807324	0.000779331	0.0058862	17.1937	31.0348	34.7451	39.9124	52.0331	32.3731	40.4332	43.4484	37.8031	33.8323	36.7392	62.1848	47.163	69.7269	54.3924	30.8525
AT3G01430	0.342167	0.332929	0.748373	0.806909	0.0158657	0.0709304	7.81534	7.44835	5.10958	6.77757	11.3527	8.99254	10.6403	16.7109	10.2008	6.15134	6.56056	21.8487	14.8936	16.7861	8.72964	9.64141
AT5G52870	0.189833	0.587051	0.888655	0.806778	0.0136803	0.0631983	6.25227	3.72418	11.2411	7.53064	7.56845	7.19403	7.44822	8.35547	8.40068	7.68917	11.809	15.126	14.8936	14.8493	19.4738	9.64141
AT1G28570	-0.229831	0.540645	NA	0.805976	0.0228679	0.0937547	4.6892	2.48278	7.15341	6.77757	6.62239	6.29478	7.44822	11.6977	1.80015	3.07567	1.31211	9.24369	9.10163	10.3299	12.0872	12.5338
AT3G59880	0.301224	0.367861	0.775137	0.805821	0.0106107	0.0516198	9.3784	7.44835	15.3287	14.3082	16.0829	8.99254	8.51225	20.0531	9.60078	15.3783	17.0575	13.4454	30.6146	30.9897	13.4302	22.1753
AT1G30400	0.364166	0.0788589	0.407761	0.80581	2.61206e-05	0.000295876	45.3289	49.6557	48.0301	52.7145	47.3028	53.9552	53.2016	75.1992	58.2047	69.2025	53.7966	85.7142	78.605	65.8532	97.369	107.984
AT5G39000	0.410161	0.246898	0.67439	0.805408	0.0168413	0.0742045	7.81534	6.20696	7.15341	3.01225	14.1908	3.59702	6.38419	6.68438	9.00073	13.8405	14.4332	20.1681	13.2387	14.2036	10.7442	16.3904
AT5G44480	-0.0748173	0.79346	NA	0.805383	0.0106253	0.0516791	0	0	1.02192	0	0	0	0	0	0	0	1.31211	5.88235	1.65484	2.58248	0.671511	1.92828
AT3G08947	0.27169	0.430921	0.816637	0.805214	0.0131199	0.0609872	7.81534	8.68975	8.17533	8.2837	7.56845	7.19403	17.0245	6.68438	12.001	18.454	6.56056	21.0084	19.0307	10.9755	14.1017	21.2111
AT5G16190	0.286542	0.446638	NA	0.803862	0.0323949	0.121909	0	1.24139	3.06575	3.01225	1.89211	0.899254	5.32016	3.34219	4.80039	3.07567	0	5.04201	2.48226	5.16496	8.72964	4.82071
AT2G15080	0.723731	0.00306488	0.0539478	0.803749	0.000531924	0.00424268	39.0767	34.759	41.8986	51.2083	64.3318	43.1642	75.5462	68.5148	73.806	61.5134	69.542	100	56.2646	45.1934	95.3545	66.5258
AT1G52780	0.325205	0.178308	0.589375	0.803643	0.000319282	0.00274033	45.3289	19.8623	29.6356	27.8634	20.8132	24.2799	23.4087	25.0664	36.0029	50.7485	48.5482	55.4622	59.5743	55.5233	58.4214	53.0278
AT3G47250	0.255364	0.210789	0.631328	0.803596	2.67672e-05	0.000302239	68.7749	103.036	114.455	85.8493	99.3359	67.444	87.2506	127.003	126.01	81.5052	131.211	184.874	167.966	231.777	159.148	124.374
AT5G24660	0.167155	0.610347	NA	0.803568	0.0203439	0.0856097	1.56307	0	0	0.753064	0	0	2.12806	0	0.600049	3.07567	1.31211	6.72269	4.1371	3.2281	0.671511	0.964141
AT5G10830	0.357622	0.343335	NA	0.803356	0.0274959	0.107743	3.12613	2.48278	4.08766	3.01225	2.83817	7.19403	4.25613	3.34219	7.20058	3.07567	6.56056	11.7647	6.61937	6.4562	8.05813	7.71313
AT3G13100	0.597431	0.0891953	NA	0.803167	0.0258002	0.102697	1.56307	0	0	0	0	0.899254	1.06403	1.67109	1.80015	4.6135	2.62423	3.36134	2.48226	3.2281	2.68604	2.89242
AT1G69530	-0.0124518	0.951992	0.991665	0.803105	3.00669e-05	0.000335768	126.608	109.243	70.5122	81.3309	142.854	95.3209	85.1225	101.937	90.6074	81.5052	128.587	230.252	178.723	160.759	168.549	173.545
AT5G13820	0.0723435	0.849245	NA	0.802576	0.029711	0.114345	1.56307	3.72418	6.1315	1.50613	0.946056	5.39552	7.44822	3.34219	3.00024	7.68917	5.24845	7.56302	6.61937	5.81058	10.0727	17.3545
AT3G43430	-0.447289	0.241959	NA	0.802533	0.0294572	0.113614	1.56307	7.44835	4.08766	3.76532	0.946056	4.49627	5.32016	3.34219	3.00024	1.53783	1.31211	7.56302	9.10163	14.8493	11.4157	3.85657
AT5G44610	-0.449094	0.236263	NA	0.802387	0.032958	0.123546	6.25227	0	3.06575	3.01225	2.83817	4.49627	4.25613	5.01328	0	1.53783	0	12.605	6.61937	3.87372	4.70057	8.67727
AT2G31090	0.252208	0.121164	0.499781	0.801579	1.13019e-07	2.03816e-06	117.23	125.381	137.959	133.292	149.477	151.075	169.181	153.741	164.413	112.262	178.447	254.622	266.429	209.826	202.796	202.47
AT3G04290	0.347699	0.0609539	0.359898	0.800432	4.48527e-06	5.93367e-05	125.045	116.691	132.849	143.835	157.045	129.493	195.782	132.016	140.411	210.683	169.263	232.773	220.921	216.283	166.535	290.207
AT1G06840	0.523581	0.126031	0.5065	0.799155	0.0138817	0.063935	7.81534	12.4139	2.04383	16.5674	13.2448	10.791	17.0245	11.6977	12.601	15.3783	10.4969	24.3697	13.2387	17.4317	11.4157	11.5697
AT5G26038	0.118196	0.751794	NA	0.798994	0.0335805	0.125264	3.12613	1.24139	2.04383	1.50613	0	0.899254	2.12806	1.67109	3.00024	6.15134	0	5.04201	6.61937	5.16496	10.0727	0.964141
AT3G60470	-0.198978	0.466118	NA	0.798802	0.00927479	0.0463674	0	0	1.02192	0	0	0	0	0	0	0	0	1.68067	3.30968	2.58248	2.68604	0.964141
AT4G15910	0.256984	0.0620672	0.362409	0.797892	6.19241e-10	1.53566e-08	248.528	296.693	252.413	227.425	201.51	228.41	236.215	309.152	269.422	313.718	394.946	505.882	503.899	472.594	394.848	469.537
AT4G01026	0.209664	0.333207	0.748373	0.797647	6.44743e-05	0.00066249	67.2119	44.6901	37.8109	57.9859	45.4107	47.6605	39.3692	65.1727	62.4051	53.8242	47.2361	68.0672	106.737	88.4499	96.026	80.0237
AT5G59580	0.130187	0.678107	NA	0.79735	0.0173948	0.0760781	0	0	0	0.753064	0	0.899254	4.25613	1.67109	0	1.53783	0	4.20168	0	3.2281	2.68604	2.89242
AT5G64430	0.201577	0.447166	0.826624	0.797325	0.00110923	0.00792913	25.0091	19.8623	28.6137	28.6164	29.3277	38.6679	42.5613	31.7508	25.8021	23.0675	38.0513	59.6638	42.1985	38.7372	33.5755	57.8485
AT1G04870	0.419452	0.156342	0.557557	0.796972	0.00401262	0.0233963	9.3784	22.3451	14.3068	15.8143	23.6514	29.6754	22.3447	18.382	21.6018	23.0675	27.5544	36.1344	23.1678	34.8635	20.1453	37.6015
AT2G28620	0.0663878	0.85781	NA	0.796674	0.0333235	0.124588	4.6892	0	0	3.01225	1.89211	3.59702	3.19209	5.01328	0.600049	3.07567	0	2.52101	2.48226	4.51934	6.71511	7.71313
AT4G04695	0.544914	0.0871984	NA	0.796651	0.0171689	0.0753186	0	0	0	0	0	0.899254	0	1.67109	1.80015	4.6135	0	6.72269	0.827421	1.93686	2.01453	0.964141
AT2G23120	-0.31676	0.0356584	0.267027	0.796595	1.07677e-08	2.24743e-07	326.681	273.106	231.975	323.817	249.759	296.754	237.279	225.598	211.217	204.532	238.804	410.924	541.133	564.917	474.086	437.72
AT2G46310	0.18463	0.622991	NA	0.796403	0.0269528	0.10618	1.56307	6.20696	5.10958	2.25919	1.89211	4.49627	3.19209	3.34219	6.00049	7.68917	5.24845	9.24369	12.4113	7.74744	6.0436	13.498
AT2G47200	0.0673095	0.797259	NA	0.795841	0.00639294	0.0342712	0	0	0	0	0	0	0	0	0	1.53783	0	2.52101	3.30968	1.29124	0.671511	1.92828
AT3G57540	-0.206194	0.58218	NA	0.794589	0.0348639	0.128985	1.56307	0	5.10958	1.50613	0.946056	2.69776	1.06403	1.67109	1.2001	1.53783	2.62423	3.36134	10.7565	5.81058	5.37208	3.85657
AT2G20540	0.169924	0.572971	NA	0.794451	0.0146128	0.066499	0	0	0	0.753064	0	0.899254	1.06403	0	1.80015	0	0	4.20168	1.65484	1.29124	1.34302	2.89242
AT5G05580	1.37391	0.000234543	NA	0.793757	0.0313268	0.118914	0	3.72418	1.02192	6.02451	7.56845	8.09328	9.57628	13.3688	7.80063	6.15134	22.3059	4.20168	5.79195	10.3299	10.7442	1.92828
AT4G28550	0.142322	0.691682	0.922799	0.793632	0.0195234	0.0830242	10.9415	3.72418	9.19725	2.25919	7.56845	9.89179	4.25613	8.35547	12.601	6.15134	7.87268	18.4874	9.10163	10.9755	18.8023	23.1394
AT5G49760	0.308474	0.0535889	0.338525	0.793627	7.099e-08	1.3135e-06	101.599	88.1389	99.1259	98.6513	93.6595	100.716	126.62	125.332	115.809	121.489	122.026	161.344	177.068	147.847	192.724	171.617
AT4G33360	0.307551	0.248547	0.676505	0.793323	0.00138594	0.00956449	34.3875	22.3451	23.5041	20.3327	30.2738	42.2649	23.4087	31.7508	40.8033	23.0675	36.7392	45.3781	51.3001	56.8145	57.0784	31.8167
AT3G56408	0.485585	0.0241964	0.212308	0.792902	7.84542e-05	0.000794665	59.3965	29.7934	39.8547	54.2206	59.6015	66.5448	48.9454	78.5414	63.6052	58.4377	45.9239	70.5882	87.7066	69.0813	83.9388	71.3465
AT2G18950	-0.103734	0.714751	0.926649	0.792894	0.00214091	0.0137897	20.3199	27.3106	19.4164	24.8511	18.9211	21.5821	24.4727	30.0797	19.8016	19.9918	14.4332	42.0168	23.9952	36.1547	50.3633	53.9919
AT1G13260	-0.167269	0.340406	0.754816	0.792732	9.96269e-07	1.51297e-05	131.298	182.485	152.266	167.18	166.506	156.47	161.733	153.741	132.611	158.397	111.53	305.882	306.146	310.543	273.976	180.294
AT5G10020	0.529655	0.117075	0.492516	0.792506	0.0136013	0.0628741	10.9415	4.96557	9.19725	21.8388	17.9751	11.6903	21.2806	6.68438	19.2016	21.5297	7.87268	26.8907	13.2387	21.3054	14.1017	13.498
AT5G27930	0.33584	0.194696	0.612419	0.79227	0.0008837	0.00654711	23.446	18.6209	19.4164	33.1348	35.0041	25.1791	27.6648	26.7375	27.0022	26.1432	27.5544	36.9748	33.9243	39.3828	40.2906	37.6015
AT1G30680	0.371033	0.17082	0.578559	0.791882	0.00168414	0.011248	15.6307	21.1037	27.5917	32.3817	17.9751	15.2873	19.1526	30.0797	33.0027	21.5297	32.8028	45.3781	34.7517	33.5722	47.0057	43.3864
AT1G53180	-0.0498983	0.896013	NA	0.791349	0.0329719	0.12356	3.12613	2.48278	4.08766	3.01225	4.73028	4.49627	3.19209	0	3.60029	7.68917	1.31211	5.88235	8.27421	6.4562	4.70057	14.4621
AT4G23610	-0.229696	0.536414	NA	0.791019	0.0355266	0.130584	1.56307	3.72418	2.04383	0	0	0.899254	0	3.34219	1.80015	1.53783	0	5.04201	5.79195	5.16496	6.71511	3.85657
AT3G19200	0.389739	0.301458	NA	0.790764	0.0351348	0.129757	1.56307	2.48278	1.02192	2.25919	1.89211	1.79851	0	6.68438	2.40019	1.53783	3.93634	5.88235	5.79195	5.81058	3.35755	3.85657
AT1G58590	0.514228	0.109966	0.47848	0.790533	0.0091456	0.0458827	4.6892	9.93114	13.2849	18.0735	13.2448	13.4888	12.7684	10.0266	18.6015	19.9918	13.1211	25.2101	15.721	23.2423	18.8023	14.4621
AT1G29050	-0.139063	0.660168	0.914136	0.790411	0.00654658	0.034902	12.5045	24.8278	12.263	8.2837	20.8132	11.6903	7.44822	18.382	13.2011	16.9162	11.809	17.6471	38.8888	30.9897	32.904	33.745
AT2G04795	-0.140275	0.569286	0.881916	0.790139	0.000378493	0.00316686	40.6397	28.552	35.7671	24.8511	26.4896	21.5821	28.7288	30.0797	24.0019	32.2945	41.9876	59.6638	81.9147	62.6251	61.1075	45.3147
AT3G55950	0.123547	0.738427	NA	0.789263	0.0351738	0.129757	0	4.96557	1.02192	3.01225	0.946056	0	0	1.67109	4.20034	0	3.93634	6.72269	6.61937	9.68429	1.34302	4.82071
AT3G44480	0.338998	0.0797626	0.410385	0.789079	1.34078e-05	0.000161377	84.4056	117.932	79.7095	104.676	127.718	100.716	112.787	100.266	126.01	133.792	123.339	187.395	124.941	145.264	154.447	230.43
AT3G56410	0.464128	0.0303678	0.24348	0.788939	7.63561e-05	0.000774515	59.3965	29.7934	39.8547	53.4675	58.6555	64.7463	48.9454	75.1992	63.6052	56.8998	45.9239	70.5882	86.8792	69.0813	83.9388	70.3823
AT3G07650	0.896584	3.11151e-09	4.25749e-07	0.788504	4.11453e-08	7.92901e-07	131.298	137.795	97.082	182.241	196.78	191.541	173.437	217.242	214.217	215.297	282.104	221.008	208.51	202.725	193.395	248.749
AT1G27970	0.0366155	0.818471	0.95662	0.78841	6.55359e-08	1.22425e-06	125.045	112.967	126.718	136.305	110.689	120.5	157.477	111.963	127.21	136.867	123.339	187.395	250.708	214.346	190.709	227.537
AT1G36622	-0.191058	0.494632	NA	0.788407	0.0112263	0.0538905	0	0	1.02192	0	0	0	1.06403	0	0	0	0	0	4.1371	1.93686	4.70057	1.92828
AT3G04510	0.017621	0.952657	NA	0.788128	0.0150976	0.0682394	0	0	1.02192	0	0	0	0	1.67109	0.600049	0	0	2.52101	1.65484	2.58248	2.01453	2.89242
AT5G24290	0.26074	0.484583	NA	0.788035	0.0270283	0.10634	1.56307	4.96557	5.10958	5.27145	4.73028	2.69776	6.38419	5.01328	5.40044	7.68917	5.24845	10.084	7.44679	7.74744	10.7442	9.64141
AT3G18370	0.473357	0.0749058	0.399277	0.788	0.00155841	0.0105377	29.6983	22.3451	22.4822	19.5797	33.112	35.9702	22.3447	30.0797	48.6039	24.6053	35.427	45.3781	54.6098	45.839	50.3633	30.8525
AT5G67300	-0.360347	0.125546	0.50553	0.787925	0.00032239	0.00276453	76.5903	105.518	120.586	83.5901	107.85	98.9179	108.531	80.2125	79.2064	104.573	45.9239	194.118	182.033	278.908	124.901	132.087
AT5G15230	0.469539	0.00172525	0.035544	0.78788	2.42902e-08	4.86077e-07	239.149	201.106	191.098	278.634	296.115	255.388	239.407	232.282	294.624	264.507	381.825	411.765	383.096	375.751	354.558	319.131
AT3G12040	-0.0719068	0.845124	NA	0.787578	0.0231039	0.0943601	9.3784	4.96557	5.10958	4.51838	2.83817	5.39552	7.44822	0	8.40068	9.227	3.93634	15.126	13.2387	11.6212	8.72964	15.4263
AT2G19970	0.263145	0.489629	NA	0.787487	0.0353354	0.130128	3.12613	3.72418	0	3.01225	7.56845	7.19403	2.12806	8.35547	3.00024	3.07567	1.31211	5.88235	7.44679	7.74744	2.68604	8.67727
AT2G38310	0.432873	0.0343143	0.260527	0.78689	4.88419e-05	0.000514999	128.171	110.484	127.74	115.219	98.3898	113.306	135.132	127.003	229.219	175.313	136.46	173.109	297.871	261.476	186.68	172.581
AT3G55690	-0.180594	0.631501	NA	0.786656	0.02768	0.108266	9.3784	2.48278	4.08766	6.77757	2.83817	5.39552	4.25613	5.01328	3.60029	6.15134	2.62423	14.2857	12.4113	7.74744	6.0436	13.498
AT1G53885	0.465136	0.0167998	0.170674	0.786434	1.412e-05	0.000168902	62.5227	53.3799	58.2492	78.3186	72.8463	72.8396	48.9454	78.5414	81.6066	81.5052	86.5994	115.966	79.4324	118.794	106.099	94.4859
AT1G18370	0.982781	0.00712488	NA	0.786333	0.026996	0.106271	7.81534	1.24139	2.04383	5.27145	6.62239	4.49627	9.57628	15.0398	9.60078	9.227	10.4969	5.88235	8.27421	13.558	7.38662	8.67727
AT5G15850	0.0804444	0.713709	0.926649	0.786331	7.97975e-05	0.000806359	34.3875	50.8971	41.8986	31.6287	36.8962	38.6679	22.3447	41.7773	51.0041	36.908	48.5482	73.1092	71.9856	71.6638	90.6539	71.3465
AT3G53235	-0.0688957	0.826099	0.958411	0.786299	0.00605738	0.0328434	14.0676	21.1037	7.15341	18.8266	17.029	17.9851	21.2806	20.0531	8.40068	13.8405	14.4332	21.8487	22.3404	25.1792	26.1889	36.6374
AT5G27330	0.292263	0.364086	0.773523	0.786269	0.00884581	0.044662	12.5045	8.68975	11.2411	13.5551	8.5145	12.5896	12.7684	10.0266	11.4009	18.454	18.3696	25.2101	19.0307	22.5967	13.4302	25.0677
ATMG00670	0.198366	0.590545	NA	0.786136	0.0353137	0.130084	0	2.48278	2.04383	0	0	2.69776	0	3.34219	2.40019	1.53783	2.62423	6.72269	4.96452	5.16496	4.02906	1.92828
AT5G43350	-0.101132	0.765732	NA	0.786127	0.0278868	0.108855	0	2.48278	1.02192	0	1.89211	0	0	1.67109	0	3.07567	0	5.04201	3.30968	3.87372	0.671511	7.71313
AT1G59950	0.0827316	0.828339	NA	0.78604	0.0351565	0.129757	4.6892	1.24139	3.06575	3.01225	2.83817	2.69776	6.38419	6.68438	1.80015	3.07567	3.93634	4.20168	8.27421	3.2281	8.05813	13.498
AT1G65480	0.357953	0.223969	NA	0.78561	0.0128308	0.0599352	0	0	0	0	0	0	0	3.34219	0.600049	1.53783	0	1.68067	0	1.93686	2.68604	4.82071
AT3G18420	0.385659	0.0840728	0.421349	0.785294	0.000142356	0.00135092	35.9505	37.2418	33.7232	44.4308	44.4646	34.1716	57.4577	48.4617	44.4036	39.9837	60.3572	67.2269	69.5033	60.0426	54.3924	71.3465
AT4G26270	0.504941	0.11094	0.480035	0.785207	0.00871724	0.0441308	12.5045	11.1725	13.2849	9.03676	10.4066	12.5896	23.4087	30.0797	13.8011	19.9918	18.3696	21.8487	17.3758	24.5335	34.9186	21.2111
AT2G15760	0.0257867	0.941234	NA	0.785159	0.0309017	0.117782	0	1.24139	1.02192	0.753064	1.89211	0.899254	2.12806	1.67109	1.2001	0	1.31211	3.36134	5.79195	3.2281	3.35755	0.964141
AT3G04420	0.0598048	0.862743	NA	0.784964	0.0296479	0.114185	0	0	2.04383	2.25919	0	0.899254	1.06403	0	0.600049	1.53783	2.62423	1.68067	4.1371	4.51934	3.35755	2.89242
AT5G63250	-0.794475	0.0318444	NA	0.784282	0.0378284	0.1369	4.6892	3.72418	2.04383	0	0	0.899254	0	0	0.600049	0	1.31211	5.04201	7.44679	8.39305	5.37208	4.82071
AT1G07520	-0.0248269	0.940535	0.98876	0.783336	0.0107347	0.0520855	9.3784	14.8967	8.17533	14.3082	14.1908	11.6903	8.51225	8.35547	11.4009	6.15134	15.7454	15.9664	21.5129	21.9511	14.7732	30.8525
AT4G29900	0.188397	0.303712	0.727985	0.78333	3.06627e-06	4.21849e-05	71.9011	83.1733	59.2711	66.2696	81.3608	75.5373	81.9304	93.5813	79.8065	79.9674	76.1025	126.05	98.4631	125.25	145.718	130.159
AT5G47140	0.380952	0.31197	NA	0.783316	0.0317227	0.120011	4.6892	4.96557	2.04383	4.51838	5.67633	5.39552	3.19209	8.35547	5.40044	0	11.809	6.72269	9.92905	14.2036	8.72964	4.82071
AT1G53430	0.460523	0.0491859	0.323159	0.78327	0.000316598	0.00272251	31.2613	33.5176	25.5479	34.6409	40.6804	40.4664	37.2411	36.7641	48.6039	53.8242	30.1786	50.4201	55.4372	45.1934	61.1075	59.7768
AT5G03630	0.724443	7.297e-06	0.000430226	0.782551	2.73818e-07	4.64381e-06	92.221	95.5872	87.8848	115.219	87.0371	104.313	118.107	135.359	170.414	158.397	152.205	147.059	186.997	171.735	163.177	137.872
AT2G38810	0.264435	0.405224	0.798881	0.782073	0.00833414	0.0425515	7.81534	16.1381	11.2411	28.6164	16.0829	25.1791	21.2806	10.0266	20.4017	18.454	10.4969	14.2857	23.1678	32.281	20.8168	26.996
AT5G18480	0.0918239	0.683763	0.920113	0.781689	0.000159323	0.00149139	43.7659	54.6213	42.9205	52.7145	37.8422	57.5522	41.4972	46.7906	64.2052	38.4458	47.2361	93.2773	90.1889	94.2605	85.2818	55.9202
AT5G10740	0.584896	0.0962035	0.448373	0.781475	0.0205243	0.0862326	7.81534	8.68975	7.15341	9.03676	11.3527	5.39552	7.44822	11.6977	21.6018	6.15134	14.4332	16.8067	8.27421	10.3299	18.8023	29.8884
AT1G61570	0.172052	0.461244	0.834567	0.781128	0.000280414	0.00244683	34.3875	40.9659	42.9205	43.6777	42.5725	44.9627	28.7288	40.1063	52.8043	36.908	48.5482	87.3949	64.5388	88.4499	64.465	50.1354
AT1G60260	0.921706	0.000818003	0.019891	0.78047	0.00313805	0.0190028	21.8829	38.4832	27.5917	34.6409	52.9791	43.1642	20.2166	48.4617	64.2052	56.8998	81.351	66.3865	31.442	38.7372	73.1947	71.3465
AT5G26280	0.520678	0.0318895	0.250681	0.780358	0.000630755	0.00491888	37.5136	33.5176	42.9205	24.098	30.2738	32.3731	34.049	50.1328	62.4051	39.9837	73.4783	85.7142	68.6759	88.4499	57.0784	43.3864
AT1G09050	0.46021	0.153045	NA	0.779947	0.0209882	0.0876987	0	0	0	0	0.946056	0.899254	1.06403	3.34219	1.2001	3.07567	0	3.36134	0.827421	0	2.68604	6.74899
AT5G01820	-0.0399767	0.908879	0.979084	0.77994	0.0159039	0.0709974	7.81534	7.44835	8.17533	10.5429	16.0829	7.19403	9.57628	10.0266	4.80039	12.3027	6.56056	11.7647	14.0662	16.1405	19.4738	16.3904
AT4G23540	0.417998	0.144437	0.539209	0.778959	0.00373037	0.0219848	12.5045	19.8623	24.526	16.5674	37.8422	25.1791	26.6008	46.7906	19.2016	29.2188	22.3059	40.3361	30.6146	32.9266	36.9331	43.3864
AT1G11580	-0.0478135	0.822375	0.958339	0.778784	6.58112e-05	0.000674604	60.9596	81.9319	52.1177	55.7267	46.3567	47.6605	51.0735	73.5281	45.6037	66.1269	72.1662	134.454	124.113	97.4886	86.6249	132.087
AT4G39240	0.28162	0.31632	0.734986	0.778649	0.00272241	0.0168685	23.446	12.4139	18.3945	18.0735	20.8132	25.1791	27.6648	15.0398	24.602	27.681	22.3059	42.0168	25.65	30.9897	36.2616	30.8525
AT5G38980	0.0624421	0.699162	0.9238	0.778291	1.93471e-07	3.36675e-06	150.054	157.657	148.178	139.317	126.771	122.299	138.324	168.78	144.612	143.019	183.696	264.706	310.283	313.126	233.014	202.47
AT2G03450	0.239972	0.502708	NA	0.777899	0.0214971	0.0892487	7.81534	3.72418	8.17533	6.02451	4.73028	1.79851	7.44822	10.0266	7.80063	7.68917	9.18479	17.6471	15.721	12.9124	9.40115	10.6056
AT2G34190	0.573852	0.130781	NA	0.77785	0.0368051	0.133969	3.12613	0	2.04383	3.01225	9.46056	2.69776	7.44822	3.34219	3.60029	4.6135	7.87268	5.04201	5.79195	7.10182	4.02906	6.74899
AT1G62500	-0.0518651	0.793956	0.95154	0.777717	2.49623e-05	0.00028472	90.6579	127.863	118.542	142.329	119.203	107.91	119.172	93.5813	91.2074	139.943	115.466	203.361	228.368	243.399	127.587	195.721
AT5G02020	0.193057	0.393133	0.791505	0.777131	0.000206666	0.00187536	59.3965	38.4832	53.1396	40.6654	43.5186	43.1642	37.2411	65.1727	66.0054	53.8242	45.9239	125.21	78.605	73.6006	67.8226	103.163
AT4G35480	-0.264852	0.410565	0.803937	0.777096	0.00752883	0.0391514	15.6307	11.1725	12.263	13.5551	17.9751	15.2873	20.2166	5.01328	10.2008	6.15134	18.3696	22.6891	28.1323	27.7616	24.8459	16.3904
AT5G66675	-0.082002	0.754163	0.940655	0.776786	0.00111626	0.00796382	26.5721	32.2762	30.6575	25.6042	29.3277	22.4813	24.4727	26.7375	32.4026	33.8323	18.3696	36.9748	52.1275	56.1689	76.5522	45.3147
AT5G59540	0.334419	0.118811	0.495891	0.776552	8.35683e-05	0.000839694	45.3289	40.9659	33.7232	36.1471	46.3567	32.3731	30.8569	55.1461	49.804	44.5972	55.1087	58.8235	71.1582	74.2463	76.5522	68.454
AT3G26690	0.352982	0.266113	0.693123	0.776338	0.00951711	0.0473571	15.6307	17.3795	12.263	12.8021	19.8672	14.3881	12.7684	25.0664	28.2023	13.8405	13.1211	36.9748	15.721	17.4317	36.9331	37.6015
AT2G31400	0.440171	0.00825638	0.107239	0.775768	6.82987e-07	1.06602e-05	159.433	90.6216	121.608	143.835	97.4437	112.407	117.043	150.398	158.413	195.305	175.823	195.798	205.2	227.258	235.7	209.219
AT5G44005	0.432367	0.12388	0.503574	0.774937	0.00326955	0.0196265	14.0676	23.5865	23.5041	18.8266	28.3817	20.6828	25.5368	36.7641	29.4024	16.9162	36.7392	52.1008	34.7517	49.0671	29.5465	26.996
AT1G21130	0.451963	0.00301857	0.0533919	0.774887	1.07811e-07	1.95248e-06	1889.75	1716.85	2034.64	2339.02	2471.1	2029.62	1978.03	2652.03	2200.98	2363.65	3231.73	2651.26	3966.65	3076.38	3996.83	2734.31
AT1G69270	0.0598216	0.865088	0.969187	0.774616	0.0189302	0.0809937	6.25227	11.1725	7.15341	9.78983	8.5145	8.09328	8.51225	1.67109	10.2008	6.15134	15.7454	10.9244	16.5484	18.723	11.4157	25.0677
AT5G24655	-0.0473878	0.87334	NA	0.774417	0.0167979	0.0740747	1.56307	0	0	0.753064	0	0	0	0	1.2001	0	0	3.36134	2.48226	4.51934	2.68604	0
AT3G49550	0.609309	0.0685987	0.381581	0.774173	0.0151536	0.0684349	1.56307	7.44835	15.3287	15.8143	12.2987	16.1866	9.57628	6.68438	15.6013	18.454	22.3059	16.8067	16.5484	20.6598	23.5029	11.5697
AT1G52855	-0.733414	0.0525311	NA	0.773659	0.0399814	0.142821	3.12613	3.72418	4.08766	3.01225	1.89211	1.79851	3.19209	1.67109	1.2001	0	0	7.56302	12.4113	7.10182	1.34302	10.6056
AT5G40730	-0.0293786	0.916779	0.981388	0.773124	0.00251437	0.0157624	18.7568	24.8278	18.3945	31.6287	25.5435	29.6754	24.4727	23.3953	14.4012	16.9162	30.1786	52.1008	37.2339	31.6354	39.6191	28.9242
AT4G20780	0.0109119	0.976588	NA	0.772553	0.0290973	0.112633	3.12613	3.72418	10.2192	2.25919	8.5145	2.69776	5.32016	6.68438	6.60054	4.6135	6.56056	16.8067	14.0662	12.2668	5.37208	13.498
AT5G12890	0.162298	0.525902	0.864278	0.772434	0.00112791	0.0080277	35.9505	42.2073	26.5698	30.8756	35.0041	20.6828	19.1526	33.4219	25.202	47.6728	56.4208	57.9832	58.7469	76.1831	51.7063	65.5616
AT3G52870	0.164037	0.257827	0.68692	0.771912	5.71463e-09	1.23376e-07	134.424	110.484	129.783	131.786	153.261	129.493	125.556	133.688	148.812	150.708	125.963	204.202	234.987	203.37	224.956	213.075
AT3G23810	0.315465	0.108093	0.474225	0.771882	2.10607e-05	0.000244795	60.9596	58.3454	57.2273	67.7757	65.2778	60.25	68.098	88.568	73.2059	59.9755	77.4146	114.286	115.839	120.731	79.9098	85.8086
AT4G27980	0.0907215	0.776433	NA	0.771792	0.0237838	0.0965277	1.56307	0	0	0.753064	0	0	1.06403	0	0.600049	1.53783	1.31211	2.52101	3.30968	3.87372	2.01453	0.964141
AT3G05937	-0.0515324	0.832787	0.960689	0.771499	0.000532787	0.00424797	43.7659	42.2073	31.6794	33.8879	35.0041	28.7761	32.985	30.0797	34.2028	39.9837	45.9239	72.2689	85.2243	72.3094	40.2906	76.1672
AT1G03190	0.265653	0.481782	NA	0.770845	0.0340505	0.126707	3.12613	4.96557	1.02192	8.2837	10.4066	8.99254	6.38419	6.68438	4.20034	3.07567	5.24845	8.40336	2.48226	7.10182	9.40115	11.5697
AT3G26115	0.416678	0.273597	NA	0.770771	0.0388247	0.13963	0	1.24139	5.10958	1.50613	3.78422	8.09328	7.44822	6.68438	5.40044	4.6135	2.62423	10.9244	4.96452	4.51934	4.70057	9.64141
AT3G53960	0.573772	0.0279026	0.230752	0.770592	0.00162858	0.0109419	26.5721	14.8967	21.4602	23.345	27.4356	19.7836	25.5368	38.4352	37.203	19.9918	34.1149	44.5378	38.0614	38.0916	32.2325	37.6015
AT2G39360	0.316179	0.341177	0.755238	0.770078	0.0135048	0.0624818	3.12613	11.1725	13.2849	12.049	9.46056	8.99254	11.7043	8.35547	13.2011	9.227	20.9938	21.8487	19.0307	23.8879	14.7732	14.4621
AT1G65490	-1.44149	1.56012e-07	1.43215e-05	0.769698	0.00061085	0.00479341	26.5721	39.7246	44.9643	14.3082	18.9211	18.8843	18.0885	16.7109	12.001	4.6135	11.809	68.9075	69.5033	78.12	51.0348	55.9202
[truncated: 21,993 more rows]
