# Supplementary material for: Orthogonal regulation of phytochrome B abundance by stress-specific plastidial retrograde signaling metabolite
Source: Nat Commun. 2019 Jul 2;10:2904. doi: 10.1038/s41467-019-10867-w (PMC6606753; doi:10.1038/s41467-019-10867-w)
Supplement: Supplementary file 10 — Source Data [file 41467_2019_10867_MOESM10_ESM.xlsx]

## Sheet: Figure.1
c
	Genotypes	MEcPP	Ave.	S.D.
	p1	1.58784	1.41784	0.160017
	p2	1.50886
	p3	1.23457
	p4	1.3401
	ceh1-1	1194.41	1180.18	121.662
	ceh1-2	1294.1
	ceh1-3	1052.03
	phyb-9-1	3.45137	2.41864	0.781776
	phyb-9-2	2.47716
	phyb-9-3	2.16296
	phyb-9-4	1.58306
	ceh1/phyb-1	894.516	842.326	39.4013
	ceh1/phyb-2	838.673
	ceh1/phyb-3	837.324
	ceh1/phyb-4	798.791
	41-16-1	436.539	594.547	202.3
	41-16-2	822.548
	41-16-3	524.552
	56-6-1	594.511	630.117	38.2671
	56-6-2	670.581
	56-6-3	625.258
	CP-1	989.238	1024.86	115.872
	CP-2	930.978
	CP-3	1154.36
d	Genotypes	SA	Ave.	S.D.
	p1	36.9519	47.1711	8.48016
	p2	57.037
	p3	44.7107
	p4	49.9848
	ceh1-1	862.051	799.714	63.9284
	ceh1-2	802.786
	ceh1-3	734.305
	phyb-9-1	64.1796	55.0499	6.83981
	phyb-9-2	51.8477
	phyb-9-3	48.2667
	phyb-9-4	55.9057
	ceh1/phyb-1	273.619	369.09	86.7282
	ceh1/phyb-2	480.527
	ceh1/phyb-3	339.833
	ceh1/phyb-4	382.379
	41-16-1	235.868	186.254	45.5122
	41-16-2	146.44
	41-16-3	176.455
	56-6-1	262.167	257.034	48.899
	56-6-2	205.771
	56-6-3	303.165
	CP-1	968.177	896.518	120.282
	CP-2	963.725
	CP-3	757.652

## Sheet: Figure. 2
a
Gene	Genotypes	Expression	Ave.	S.D.
PHYB	ceh1-1	1.01643	0.96561	0.0940617
PHYB	ceh1-2	0.85707
PHYB	ceh1-3	1.02333
PHYB	P-1	1.08498	0.975217	0.107136
PHYB	P-2	0.969761
PHYB	P-3	0.870913

## Sheet: Figure. 3
a
	Rc50, 1cm =339						Rc10, 1cm=308.74						Rc1, 1cm=317.4						Rc0.1, 1cm=312.2						Rc0.01, 1cm=317.5						darkness, 1cm=298.1
	Ceh1 mutant		hyp length(mm)	Ave.	S.D.		Ceh1 mutant		length (mm)	Ave.	S.D.		Ceh1 mutant		length (mm)	Ave.	S.D.		Ceh1 mutant		length (mm)	Ave.	S.D.		Ceh1 mutant		length (mm)	Ave.	S.D.		Ceh1 mutant			length (mm)	Ave.	S.D.
	1	69.814	2.06	2.32	0.34		1	122.035	3.95	4.04	0.59		1	156.066	4.92	5.03	0.89		1	333.361	10.68	10.57	0.98		1	296.8	9.35	11.96	1.38		1	552	551.259	18.49	17.27	1.71
	2	76.4	2.25				2	129.745	4.2				2	134.462	4.24				2	349.634	11.2				2	328.045	10.33				2	461	460.692	15.45
	3	75	2.21				3	87.686	2.84				3	160.214	5.05				3	297.641	9.53				3	350.486	11.04				3	502	501.63	16.83
	4	92.071	2.72				4	108.525	3.52				4	140.089	4.41				4	345.171	11.06				4	365.689	11.52				4	529	528.853	17.74
	5	103.465	3.05				5	138.852	4.5				5	166.365	5.24				5	342.465	10.97				5	374.045	11.78				5	520	519.601	17.43
	6	90.139	2.66				6	114.884	3.72				6	228.481	7.2				6	294.377	9.43				6	390.097	12.29				6	592	591.876	19.85
	7	78.026	2.3				7	122.927	3.98				7	173.397	5.46				7	376.788	12.07				7	394.772	12.43				7	618	617.292	20.71
	8	80.062	2.36				8	142.723	4.62				8	150.31	4.74				8	320.636	10.27				8	480.698	15.14				8	529	528.487	17.73
	9	84.214	2.48				9	114.884	3.72				9	175.268	5.52				9	299.866	9.6				9	373.766	11.77				9	483	482.785	16.2
	10	76.42	2.25				10	128.444	4.16				10	146.558	4.62				10	322.406	10.33				10	401.913	12.66				10	496	495.063	16.61
	11	81.688	2.41				11	121.736	3.94				11	147.403	4.64				11	320.761	10.27				11	395.415	12.45				11	487	486.607	16.32
	12	64.637	1.91				12	118.134	3.83				12	147.54	4.65				12	370.921	11.88				12	351.661	11.08				12	566	565.181	18.96
	13	88.645	2.61				13	135.535	4.39				13	159.125	5.01				13	290.923	9.32				13	438.646	13.82				13	595	594.236	19.93
	14	58.523	1.73				14	115.785	3.75				14	143.124	4.51				14	305.188	9.78				14	328.092	10.33				14	488	487.674	16.36
	15	62.032	1.83				15	116.123	3.76				15	167.299	5.27				15	280.224	8.98				15	402.294	12.67				15	594	593.717	19.92
	16	91.548	2.7				16	132.397	4.29				16	159.527	5.03				16	347.406	11.13				16	393.795	12.4				16	496	495.751	16.63
	17	79.699	2.35				17	103.494	3.35				17	158.307	4.99				17	301.331	9.65				17	352.791	11.11				17	486	485.347	16.28
	18	93.381	2.75				18	124.658	4.04				18	123.406	3.89				18	317.155	10.16				18	325.528	10.25				18	559	558.869	18.75
	19	91.482	2.7				19	112.032	3.63				19	138.539	4.36				19	291.594	9.34				19	345.778	10.89				19	501	500.507	16.79
	20	99.035	2.92				20	104.783	3.39				20	131.058	4.13				20	306.041	9.8				20	432.916	13.64				20	483	482.801	16.2
	21	79.379	2.34				21	93.571	3.03				21	177.2	5.58				21	340.993	10.92				21	390.196	12.29				21	470	469.567	15.75
	22	72.422	2.14				22	109.634	3.55				22	228.008	7.18				22	355.857	11.4				22	365.993	11.53				22	433	432.618	14.51
	23	82.462	2.43				23	117.727	3.81				23	202.82	6.39				23	360.473	11.55				23	326.994	10.3				23	463	462.263	15.51
	24	69.26	2.04				24	135.029	4.37				24	175.005	5.51				24	359.847	11.53				24	440.798	13.88				24	610	609.965	20.46
	25	69.635	2.05				25	113.529	3.68				25	114.29	3.6				25	318.052	10.19				25	402.882	12.69				25	575	574.921	19.29
	26	64.133	1.89				26	135.128	4.38				26	159.912	5.04				26	329.273	10.55				26	396.74	12.5				26	516	515.642	17.3
	27	65.513	1.93				27	149.884	4.85				27	187.157	5.9				27	285.901	9.16				27	351.932	11.08				27	469	468.691	15.72
	28	75.213	2.22				28	178.11	5.77				28	136.783	4.31				28	360.34	11.54				28	326.599	10.29				28	523	522.119	17.51
	29	76.276	2.25				29	155.091	5.02				29	164.488	5.18				29	390.639	12.51				29	413.073	13.01				29	515	514.673	17.27
	30	93.381	2.75				30	138.588	4.49				30	147.604	4.65				30	293.074	9.39				30	345.357	10.88				30	419	418.098	14.03
	31	73.553	2.17				31	153.667	4.98				31	117.661	3.71				31	361.445	11.58				31	428.997	13.51				31	513	512.953	17.21
	32	69.426	2.05				32	127.826	4.14				32	211.782	6.67				32	342.484	10.97				32	467.435	14.72				32	455	454.222	15.24
	33	65.276	1.93				33	118.461	3.84				33	136.474	4.3				33	376.144	12.05				33	353.473	11.13				33	507	506.376	16.99
							34	116.421	3.77
	"P" parent						"P" parent						"P" parent						"P" parent						"P" parent						"P" parent
	1	186.118	5.49	5.28	0.81		1	272.29	8.82	7.91	0.94		1	280.297	8.83	7.51	1.11		1	371.639	11.9	12.31	1.13		1	465.046	14.65	13.84	1.36		1	565	564.638	18.94	18.28	1.67
	2	143.736	4.24				2	199.571	6.46				2	214.049	6.74				2	377.195	12.08				2	499.205	15.72				2	554	553.077	18.55
	3	165.13	4.87				3	203.598	6.59				3	214.969	6.77				3	399.41	12.79				3	373.129	11.75				3	521	520.234	17.45
	4	212.624	6.27				4	225.604	7.31				4	236.067	7.44				4	381.51	12.22				4	504.177	15.88				4	559	558.957	18.75
	5	265.669	7.84				5	274.273	8.88				5	290.174	9.14				5	331.911	10.63				5	452.614	14.26				5	583	582.348	19.54
	6	195.724	5.77				6	271.944	8.81				6	283.345	8.93				6	329.255	10.55				6	504.348	15.88				6	497	496.996	16.67
	7	154.12	4.55				7	225.44	7.3				7	288.063	9.08				7	352.396	11.29				7	435.04	13.7				7	544	543.606	18.24
	8	219.258	6.47				8	198.962	6.44				8	232.231	7.32				8	441.191	14.13				8	470.275	14.81				8	617	616.966	20.7
	9	165.17	4.87				9	263.296	8.53				9	274.597	8.65				9	414.399	13.27				9	490.293	15.44				9	565	564.77	18.95
	10	181.077	5.34				10	239.034	7.74				10	226.035	7.12				10	393.251	12.6				10	419.318	13.21				10	518	517.011	17.34
	11	178.404	5.26				11	269.946	8.74				11	272.719	8.59				11	410.697	13.15				11	353.87	11.15				11	528	527.871	17.71
	12	141.241	4.17				12	274.912	8.9				12	223.164	7.03				12	415.547	13.31				12	505.281	15.91				12	630	629.711	21.12
	13	199.65	5.89				13	246.895	8				13	166.364	5.24				13	434.16	13.91				13	427.536	13.47				13	596	595.464	19.98
	14	176.709	5.21				14	233.608	7.57				14	177.364	5.59				14	432.062	13.84				14	525.165	16.54				14	475	474.031	15.9
	15	209.914	6.19				15	238.802	7.73				15	231.744	7.3				15	367.05	11.76				15	428.503	13.5				15	563	562.964	18.89
	16	200.891	5.93				16	247.853	8.03				16	198.469	6.25				16	407.616	13.06				16	461.478	14.53				16	527	526.872	17.67
	17	174.393	5.14				17	233.645	7.57				17	250.832	7.9				17	339.528	10.88				17	410.767	12.94				17	533	532.548	17.86
	18	188.47	5.56				18	184.48	5.98				18	278.198	8.76				18	351.567	11.26				18	363.739	11.46				18	497	496.818	16.67
	19	189.842	5.6				19	293.336	9.5				19	259.958	8.19				19	341.988	10.95				19	451.318	14.21				19	543	542.412	18.2
	20	187.182	5.52				20	268.952	8.71				20	240.166	7.57				20	357.46	11.45				20	435.392	13.71				20	483	482.291	16.18
	21	161.124	4.75				21	188.998	6.12				21	186.101	5.86				21	415.32	13.3				21	441.124	13.89				21	509	509.02	17.08
	22	164.21	4.84				22	194.633	6.3				22	241.958	7.62				22	362.07	11.6				22	510.166	16.07				22	568	567.923	19.05
	23	186.507	5.5				23	271.889	8.81				23	267.898	8.44				23	415.525	13.31				23	424.166	13.36				23	470	469.591	15.75
	24	197.466	5.82				24	272.771	8.83				24	256.877	8.09				24	405.335	12.98				24	419.937	13.23				24	521	520.746	17.47
	25	149.857	4.42				25	236.598	7.66				25	272.632	8.59				25	305.274	9.78				25	405.045	12.76				25	482	481.233	16.14
	26	177.37	5.23				26	268.669	8.7				26	245.243	7.73				26	432.789	13.86				26	415.117	13.07				26	615	614.777	20.62
	27	204.267	6.03				27	224.632	7.28				27	238.513	7.51				27	427.817	13.7				27	390.326	12.29				27	533	532.126	17.85
	28	163.083	4.81				28	268.046	8.68				28	265.452	8.36				28	350.993	11.24				28	413.719	13.03				28	503	502.526	16.86
	29	149.402	4.41				29	247.247	8.01				29	170.465	5.37				29	352.568	11.29				29	418.52	13.18				29	554	553.497	18.57
	30	155.618	4.59				30	227.734	7.38				30	189.084	5.96				30	342.469	10.97				30	411.201	12.95				30	633	633.003	21.23
	31	160.353	4.73				31	243.774	7.9				31	278.213	8.77				31	395.201	12.66				31	444.928	14.01				31	542	541.183	18.15
	32	194.003	5.72				32	256.195	8.3				32	247.342	7.79				32	414.223	13.27				32	407.749	12.84				32	666	665.422	22.32
	33	123.004	3.63				33	223.695	7.25				33	224.004	7.06				33	383.682	12.29				33	445.042	14.02				33	447	446.152	14.97
	34	148.354	4.38				34	241.456	7.82				34	252.673	7.96				34	377.039	12.08				34	351.675	11.08				34	585	584.388	19.6
	35	196.774	5.8				35	264.88	8.58				35	210.753	6.64				35	419.974	13.45				35	442.574	13.94				35	558	557.499	18.7
							36	294.898	9.55				36	192.616	6.07				36	383.709	12.29				36	448.177	14.12				36	550	549.692	18.44
							37	245.739	7.96																37	488.685	15.39
		P	S.D.	ceh1	S.D.
	Dark	18.2809	1.66542	17.2713	1.71063
	0.01	13.8411	1.35823	11.9625	1.38126
	0.1	12.3085	1.1344	10.5686	0.980605
	1	7.50773	1.11242	5.02733	0.886155
	10	7.9121	0.939048	4.03733	0.589524
	50	5.28168	0.807807	2.31716	0.335719
b
	P-SD				ceh1-SD
	2.807	2.616	2.236		1.118	1.878	1.89
	1.811	2.699	2.165		1.723	1.948	1.846
	2.182	2.447	2.391		1.543	1.33	1.515
	1.794	2.04	2.253		1.804	1.836	1.713
	2.117	1.953	2.301		1.876	1.487	1.627
	2.229	2.398	2.153		1.419	1.93	1.704
	2.143	2.256	2.154		1.877	1.843	1.208
	1.966	1.725	2.532		1.685	1.911	2.03
	2.234	2.103	2.516		1.534	1.516	1.892
	2.606	2.202	1.973		1.754	1.872	1.808
	2.077	2.169	2.225		1.534	1.909	2.106
	2.498	2.184	2.041		1.813	1.524	1.698
	1.845	2.366	2.121		1.571	1.512	1.621
	1.501	1.891			1.707
Ave.	2.12929	2.21779	2.23546	Ave.	1.63986	1.73046	1.74292
	2.19418				1.70441
	0.0568888				0.0562539
	P-CL				ceh1-CL
	1.274	1.703	1.649		1.331	1.288	1.43
	1.225	1.374	1.351		1.111	1.385	1.822
	1.367	1.245	1.061		1.303	1.745	1.428
	1.367	1.195	1.34		1.371	1.503	1.658
	1.57	1.253	1.482		1.144	1.345	1.492
	1.327	1.101	1.292		1.176	1.766	1.494
	1.156	1.185	1.101		1.44	1.413	1.285
	1.257	1.378	1.219		1.068	1.414	1.208
	1.501	1.45	1.259		1.267	1.445	1.496
		1.648	1.236		1.569		1.487
			1.586		1.186
			1.198
Ave.	1.33822	1.3532	1.3145	Ave.	1.26964	1.47822	1.48
	1.33531				1.40929		1.40929
	0.019514				0.120944
Genotypes	SD/CL Ratio
P	1.5946
P	1.66088
P	1.67412
ceh1	1.16361
ceh1	1.2279
ceh1	1.23674

## Sheet: Figure.4
a
gene	Genotypes	expression	Ave.	S.D.
PIF4	ceh1-1	0.732154	0.78757	0.0635822
PIF4	ceh1-2	0.773572
PIF4	ceh1-3	0.856985
PIF4	P-1	1.04157	1.03929	0.0138319
PIF4	P-2	1.02447
PIF4	P-3	1.05185
PIF4	Ave.	S.D.
P	1.03929	0.0138319
ceh1	0.78757	0.0635822
additional set not used for graph
PIF4	ceh1-1	1.17676	1.03968	0.118753
PIF4	ceh1-2	0.974294
PIF4	ceh1-3	0.967988
PIF4	P-1	1.45839	1.4567	0.0302245
PIF4	P-2	1.48604
PIF4	P-3	1.42566
PIF4	Ave.	S.D.
P	1.4567	0.0302245
ceh1	1.03968	0.118753
gene	Genotypes	expression	Ave.	S.D.
PIF5	ceh1-1	0.832749	0.805348	0.044921
PIF5	ceh1-2	0.753506
PIF5	ceh1-3	0.82979
PIF5	P-1	1.03692	1.05721	0.0234331
PIF5	P-2	1.08286
PIF5	P-3	1.05185
PIF5	Ave.	S.D.
P	1.05721	0.0234331
ceh1	0.805348	0.044921
additional set not used for graph
PIF5	ceh1-1	0.506689	0.529435	0.166664
PIF5	ceh1-2	0.706304
PIF5	ceh1-3	0.375312
PIF5	P-1	1	0.968934	0.06785
PIF5	P-2	1.01569
PIF5	P-3	0.891113
PIF5	Ave.	S.D.
P	0.968934	0.06785
ceh1	0.529435	0.166664
c	MEcPP	Ave.	S.D.
ceh1-1	976.829
ceh1-2	907.934
ceh1-3	815.333	900.032	81.0373
ceh1/PIF4-OX-1	844.12
ceh1/PIF4-OX-2	761.783
ceh1/PIF4-OX-3	1196.2	934.036	230.747
ceh1/PIF5-OX-1	658.156
ceh1/PIF5-OX-2	636.055
ceh1/PIF5-OX-3	629.282	641.164	15.0997
PIF4-OX-1	1.58449
PIF4-OX-2	1.65468
PIF4-OX-3	1.58065	1.6066	0.041677
PIF5-OX-1	0.914601
PIF5-OX-2	0.912281
PIF5-OX-3	0.682927	0.836603	0.133092
P1	1.12791
P2	1.37079
P3	1.25905	1.25258	0.121569
additional data not used in figure but considered for the statistic analysis
	MEcPP	Ave.	S.D.
PIF4-OX-1	1.58511
PIF4-OX-2	1.50974
PIF4-OX-3	1.51974	1.53819	0.0409332
PIF5-OX-1	0.896907
PIF5-OX-2	0.790541
PIF5-OX-3	0.788321	0.825256	0.0620614
P1	2.49451
P2	1.89577
P3	1.91753	2.1026	0.339575
	Ave.	S.D.
P	1.25258	0.121569
ceh1	900.032	81.0373
ceh1/PIF4-OX	934.036	230.747
PIF4-OX	1.6066	0.041677
ceh1/PIF5-OX	641.164	15.0997
PIF5-OX	0.836603	0.133092
d
	SA	Ave.	S.D.
ceh1-1	450.837
ceh1-2	511.678
ceh1-3	454.82	472.445	34.035
ceh1/PIF4-OX-1	263.448
ceh1/PIF4-OX-2	56.3233
ceh1/PIF4-OX-3	223.154	180.975	109.815
ceh1/PIF5-OX-1	133.875
ceh1/PIF5-OX-2	130.962
ceh1/PIF5-OX-3	175.657	146.831	25.0064
PIF4-OX-1	11.2234
PIF4-OX-2	13.0617
PIF4-OX-3	34.9441	19.7431	13.1965
PIF5-OX-1	8.56701
PIF5-OX-2	8.56419
PIF5-OX-3	6.18613	7.77244	1.37379
P1	11.1538
P2	10.2704
P3	37.0515	19.4919	15.2135
additional data not used in figure but considered for the statistic analysis
	SA	Ave.	S.D.
PIF4-OX-1	12.8421
PIF4-OX-2	6.94964
PIF4-OX-3	12.6774	10.8231	3.35549
PIF5-OX-1	9.73003
PIF5-OX-2	6.72515
PIF5-OX-3	16.542	10.9991	5.02996
P1	19.5
P2	18.4045
P3	24.7019	20.8688	3.36448
	Ave.	S.D.
p	19.4919	15.2135
ceh1	472.445	34.035
ceh1/PIF4-OX	180.975	109.815
PIF4-OX	19.7431	13.1965
ceh1/PIF5-OX	146.831	25.0064
PIF5-OX	7.77244	1.37379
e

## Sheet: Supplimental Figure.1
a
	cp	ceh1	ceh1/phyB-9	phyB-9	56-6	41-16	p
	1.233	1.84	4.012	9.099	10.291	5.852	1.912
	1.633	1.631	4.647	9.812	10.219	5.394	2.035
	1.835	1.67	3.939	9.041	8.471	5.539	2.467
	1.525	1.797	4.33	9.873	10.013	5.469	2.273
	1.562	1.248	4.33	8.397	10.626	7.476	2.353
	1.402	1.414	3.899	7.663	8.757	5.677	1.976
	1.629	1.509	5.071	7.702	8.136	7.119	2.304
	1.28	1.587	4.355	10.048	9.434	6.104	2.501
	1.189	1.473	4.513	9.341	7.354	5.554	1.865
	1.233	1.629	4.786	9.201	9.987	6.004	2.336
	1.323	1.512	4.002	7.26	10.451	6.471	2.633
	1.519	1.72	5.512	10.431	9.663	5.495	1.86
	1.562	1.381	4.363	8.643	7.582	6.004	2.118
	1.535	1.42	4.908	9.801	8.674	7.09	2.707
	1.837	1.491	4.163	9.97	8.742	6.127	2.024
	1.599	1.541	5.101	11.284	8.131	4.46	2.051
	1.597	1.591	4.227	8.648	8.192	6.692	2.806
	1.344	1.274	3.601	9.87	12.417	5.924	2.423
	1.389	1.357	4.176	10.61	10.682	5.369	2.007
	1.516	1.261	6.866	9.207	6.94	5.54	2.316
	1.79	1.591	5.172	10.765	9.162	5.217	2.218
	1.571	1.581	4.444	10.172	11.362	5.376	1.875
	1.295	1.161	4.776	10.986	7.693	4.743	2.254
	1.587	1.409	4.528	10.01	11.751	5.823	1.797
	1.513	1.21	3.382	9.551	8.01	7.386	2.024
	1.21	1.516	4.085	9.205	7.62	5.181	1.808
	1.446	1.447	4.158		8.814		1.934
	1.457	1.517	4.183		10.818
	1.55	1.413	4.528		8.224
	1.439	1.616	3.956		6.211
	1.556	1.303	4.234		10.405
	1.597	1.543	4.173		7.381
	1.548	1.372	4.113
	1.627	1.378	3.813
	1.576	1.519	4.055
	1.707	1.582	3.963
	1.529	1.38
Ave.	1.50649	1.48335	4.399	9.48423	9.13166	5.88792	2.18063
S.D.	0.163949	0.156637	0.617065	1.01477	1.50475	0.765625	0.28398
Genotypes	Ave.	S.D.
P	2.18063	0.28398
ceh1	1.48335	0.156637
41-16	5.88792	0.765625
56-6	9.13166	1.50475
CP	1.50649	0.163949
ceh1/phyb-9	4.399	0.617065
phyb-9	9.48423	1.01477
b
Genotypes	HPL expression	Ave.	S.D.
ceh1-1	6.71865	6.47076	0.535969
ceh1-2	6.6834
ceh1-3	6.81017
ceh1-4	5.67081
ceh1phyb-1	8.86746	8.3246	1.44516
ceh1phyb-2	9.41972
ceh1phyb-3	6.68661
P1	2.0386	1.42088	0.546562
P2	1.22405
P3	1
phyb-1	2.89629	2.99935	0.114231
phyb-2	2.97958
phyb-3	3.12218
c
Geno + Trt	MEcPP	Ave.	S.D.
HDSi-0-48	3.80198
HDSi-0-48	3.00578
HDSi-0-48	2.80156	3.20311	0.528597
HDSi-48-DEX	1235.47			385.709	296.297	77.4472
HDSi-48-DEX	801.143			250.114
HDSi-48-DEX	810.602	949.07	248.071	253.068
P-0-48	4.4
P-0-48	3.40996
P-0-48	2.93893	3.58296	0.74574
P-48-DEX	7.18045			2.00405	1.35827	0.605378
P-48-DEX	4.54012			1.26714
P-48-DEX	2.87938	4.86665	2.16905	0.80363
HDSI-0-72	3.2381
HDSI-0-72	2.06262
HDSI-0-72	2.08897	2.46323	0.671184
HDSi-72-DEX	1953.51			793.068	744.656	55.0345
HDSi-72-DEX	1862.45			756.103
HDSi-72-DEX	1686.82	1834.26	135.563	684.799
P-0-72	8.03059
P-0-72	3.18099
P-0-72	1.88679	4.36612	3.23882
P-72-DEX	6.10236			1.39766	0.905177	0.437162
P-72-DEX	3.29588			0.754876
P-72-DEX	2.4581	3.95211	1.9087	0.562994
	Ave.	S.D.
p-48/p-0-48	1.35827	0.605378
p-72/p-0-72	0.905177	0.437162
HDSi-48/HDSi-0-48	296.297	77.4472
HDSi-72/HDSi-0-72	744.656	55.0345

## Sheet: Supplimental Figure.2
a
b
Gene	Genotypes	Expression	Ave.	S.D.
PIF1	P1	0.696902	1.04226	0.299351
PIF1	P2	1.2274
PIF1	P3	1.20249
PIF1	ceh1-1	0.903357	0.922255	0.0207792
PIF1	ceh1-2	0.918899
PIF1	ceh1-3	0.944507
PIF1	Ave.	S.D.
P	1.04226	0.299351
ceh1	0.922255	0.0207792
Gene	Genotypes	Expression	Ave.	S.D.
PIF3	P1	1.069	1.10844	0.0803668
PIF3	P2	1.0554
PIF3	P3	1.2009
PIF3	ceh1-1	0.927455	1.00181	0.0815456
PIF3	ceh1-2	1.08902
PIF3	ceh1-3	0.988967
PIF3	Ave.	S.D.
P	1.10844	0.0803668
ceh1	1.00181	0.0815456
c
	phyb	phyb/RPN6	genotype/ P
p	140.215	0.650629	1
ceh1	231.069	0.977395	1.50223
ceh1/PIF4-OX	195.94	0.800111	1.22975
PIF4-OX	107.566	0.505173	0.776439
ceh1/PIF5-OX	99.551	0.416954	0.640847
PIF5-OX	90.317	0.493619	0.75868
	RPN6
p	215.507
ceh1	236.413
ceh1/PIF4-OX	244.891
PIF4-OX	212.929
ceh1/PIF5-OX	238.758
PIF5-OX	182.969

## Sheet: Supplimental. Figure.4
a
gene	3 sets of samples	expression	Ave.	S.D.
PHYB	C1	0.986462	1.02868	0.0597027
PHYB	C2	1.07089
PHYB	C21	0.701019	0.679247	0.0307912
PHYB	C22	0.657474
PHYB	C31	0.47219	0.570943	0.139658
PHYB	C32	0.669696
PHYB	C3-1	0.985646	0.937664	0.0678566
PHYB	C3-2	0.889682
PHYB	C321	0.410102	0.47159	0.0869575
PHYB	C322	0.533078
PHYB	C331	0.390316	0.333235	0.0807242
PHYB	C332	0.276155
PHYB	CC1	1.16464	1.14924	0.0217824
PHYB	CC2	1.13384
PHYB	CC21	0.611224	0.617051	0.00824004
PHYB	CC22	0.622877
PHYB	CC31	0.642516	0.689524	0.0664788
PHYB	CC32	0.736531
PHYB	P1	1.0152	1.17737	0.229354
PHYB	P2	1.33955
PHYB	P21	0.75388	0.716648	0.0526536
PHYB	P22	0.679417
PHYB	P31	0.533134	0.511106	0.0311523
PHYB	P32	0.489078
SET1	Ave.	S.D.
P	1.17737	0.229354
ceh1	1.02868	0.0597027
ceh1/camta3	1.14924	0.0217824
camta3	0.937664	0.0678566
SET2	Ave.	S.D.
P	0.716648	0.0526536
ceh1	0.679247	0.0307912
ceh1/camta3	0.617051	0.00824004
camta3	0.47159	0.0869575
SET3	Ave.	S.D.
P	0.511106	0.0311523
ceh1	0.570943	0.139658
ceh1/camta3	0.689524	0.0664788
camta3	0.333235	0.0807242
b
	phyB	Loading	phyb/loading	genotype/P
P	13353.8	157.05	85.0292	1
ceh1	18090.6	151.15	119.686	1.40759
ceh1/camta3	14258.2	162.73	87.6188	1.03046
camta3	13773.3	149.97	91.8403	1.0801
rep2
P	18357.7	145.11	126.509	1
ceh1	43750.4	150.48	290.739	2.29817
ceh1/camta3	19906.4	148.6	133.96	1.0589
camta3	10081.3	150.16	67.1373	0.530692
rep3
P	11229.5	67.04	167.504	1
ceh1	30019.6	57.09	525.829	3.13919
ceh1/camta3	15736.6	56.84	276.859	1.65284
camta3	15515.9	70.84	219.027	1.30759
rep4
P	135.807	217.764	0.623643
ceh1	206.6	223.526	0.924277	1.48206
ceh1/camta3	117.809	223.023	0.528237	0.847018
camta3	98.155	203.924	0.481331	0.771806
rep5
P	125.739	140.92	0.892272	1
ceh1	233.201	133.966	1.74075	1.95092
ceh1/camta3	117.457	128.672	0.91284	1.02305
camta3	148.966	137.731	1.08157	1.21215
	rep1	rep2	rep3	rep4	rep5	mean	SE
P	1	1	1	1	1	1	0
ceh1	1.40759	2.29817	3.13919	1.48206	1.95092	2.05559	0.94908
ceh1/camta3	1.03046	1.0589	1.65284	0.847018	1.02305	1.12245	0.497693
camta3	1.0801	0.530692	1.30759	0.771806	1.21215	0.980469	0.589688
Rep1	c
	phyB	phyB/Loading	relative levels
p-	171.952	2.2656	1
c-	229.639	3.36482	1.48518
p+	78.034	1.25195	0.552591
c+	58.629	1.00713	0.444531
	Loading
p-	75.897
c-	68.247
p+	62.33
c+	58.214
Rep2
Geno+Trt	phyB	phyB/loading	relative levels
p-Lacl3	124.595	1.57113	1
c-Lacl3	253.187	3.56702	2.27036
p+Lacl3	36.914	0.565333	0.359827
c+Lacl3	44.366	0.758666	0.48288
	Loading
p-Lacl3	79.303
c-Lacl3	70.98
p+Lacl3	65.296
c+Lacl3	58.479
	Rep1	Rep2	mean	SE
p-	1	1	1	0
c-	1.48518	2.27036	1.87777	0.392589
p+	0.552591	0.359827	0.456209	0.0963823
c+	0.444531	0.48288	0.463706	0.0191744
